# Supplementary material for: Investigation of the blood proteome in response to spinal cord injury in rodent models
Source: Spinal Cord. 2021 Oct 2;60(4):320–5. doi: 10.1038/s41393-021-00692-8 (PMC8989679; doi:10.1038/s41393-021-00692-8)
Supplement: Supplementary file 2 — Supplementary Proteomic Tables [file 41393_2021_692_MOESM2_ESM.xlsx]

## Sheet: Supplementary Table 1
Hulme et al., INVESTIGATION OF THE BLOOD PROTEOME IN RESPONSE TO SPINAL CORD INJURY IN RODENT MODELS. Spinal Cord. 2021
	Supplementary Proteomic Table 1. A protein summary for all the proteins identified by iTRAQ-mass spectrometry analysis of serum from rodents following a CONTUSION Spinal Cord Injury (SCI) and
	sham injured counterparts. Only protein with a Protein Threshold (Unused ProtScore (conf)) < 0.05 are shown.
	For each protein identified, the corresponding Swiss-Prot Accession number is shown, together with the unused ProtScore (a measurement of all the peptide evidence for a protein that is not better explained by a higher ranking protein),
	the total Protscore (a measure of the total amount of evidence for a detected protein), the protein name as it is given in the Swiss-Prot database and the number of peptides used for the identification.
N	Unused	Total	%Cov	%Cov(50)	%Cov(95)	Accession	Name	Species	Peptides(95%)
1	371.06	371.06	93.75	91.78	90.63	gi|55628	unnamed protein product [Rattus norvegicus]	Rattus norvegicus	2439
2	0	322.05	42.59	41.05	38.06	gi|81894378	RecName: Full=Apolipoprotein B-100; Short=Apo B-100; Contains: RecName: Full=Apolipoprotein B-48; Short=Apo B-48; Flags: Precursor	Rattus norvegicus	204
2	326.07	324.17	45.32	43.7	40.55	gi|161783809	apolipoprotein B-100 precursor [Rattus norvegicus]	Rattus norvegicus	207
3	295.79	295.02	85.73	83.8	81.53	gi|205384	alpha-1-macroglobulin [Rattus norvegicus]	Rattus norvegicus	1081
4	286.38	295.06	80.09	77.18	75.69	gi|112893	RecName: Full=Alpha-1-inhibitor 3; AltName: Full=Alpha-1-inhibitor 3 variant II; Short=Alpha-1-inhibitor III; Flags: Precursor	Rattus norvegicus	1144
5	265.59	267.44	83.04	81.84	76.97	gi|158138561	complement C3 precursor [Rattus norvegicus]	Rattus norvegicus	806
6	0	178.32	54.06	52.16	50.83	gi|186972114	fibronectin precursor [Rattus norvegicus]	Rattus norvegicus	252
6	0	178.32	56.1	54.13	52.74	gi|149015980	fibronectin 1, isoform CRA_c [Rattus norvegicus]	Rattus norvegicus	252
6	180.5	180.57	59.32	57.27	55.84	gi|149015982	fibronectin 1, isoform CRA_e [Rattus norvegicus]	Rattus norvegicus	259
6	0	180.57	57.08	55.11	53.73	gi|149015981	fibronectin 1, isoform CRA_d [Rattus norvegicus]	Rattus norvegicus	259
7	177.11	176.99	61.49	59.07	57.11	gi|29337194	RecName: Full=Complement C4; Contains: RecName: Full=Complement C4 beta chain; Contains: RecName: Full=Complement C4 alpha chain; Contains: RecName: Full=C4a anaphylatoxin; Contains: RecName: Full=Complement C4 gamma chain; Flags: Precursor	Rattus norvegicus	207
7	0	176.99	61.49	59.07	57.11	gi|158186621	complement C4 precursor [Rattus norvegicus]	Rattus norvegicus	207
8	171.91	171.83	90.4	85.24	84.1	gi|61556986	serotransferrin precursor [Rattus norvegicus]	Rattus norvegicus	680
9	129.59	129.25	53.38	50.47	45.02	gi|392339195	PREDICTED: complement C5 [Rattus norvegicus]	Rattus norvegicus	106
10	129.15	129.18	63.16	60.81	57.89	gi|77861917	complement factor H precursor [Rattus norvegicus]	Rattus norvegicus	166
11	128.78	142.33	63.93	61.55	58.76	gi|202592	prealpha-2-macroglobulin [Rattus norvegicus]	Rattus norvegicus	222
12	108.07	108	72.54	71.8	70.69	gi|16758216	plasminogen precursor [Rattus norvegicus]	Rattus norvegicus	153
13	105.12	107.2	51.7	50.54	45.61	gi|33086684	Da1-24 [Rattus norvegicus]	Rattus norvegicus	115
14	0	103.19	58.21	56.37	52.4	gi|401461788	ceruloplasmin isoform 2 precursor [Rattus norvegicus]	Rattus norvegicus	178
14	103.32	103.28	60.43	58.55	54.49	gi|401461786	ceruloplasmin isoform 1 precursor [Rattus norvegicus]	Rattus norvegicus	180
15	94.68	94.42	66.13	64.42	61.31	gi|126722991	inter-alpha-inhibitor H4 heavy chain precursor [Rattus norvegicus]	Rattus norvegicus	211
16	0	87.12	83.26	82.33	81.16	gi|149019925	rCG36664 [Rattus norvegicus]	Rattus norvegicus	269
16	87.18	87.13	83.95	83.02	81.86	gi|57526868	T-kininogen 2 precursor [Rattus norvegicus]	Rattus norvegicus	270
17	84.48	84.46	80	76.3	74.35	gi|122065203	RecName: Full=Hemopexin; Flags: Precursor	Rattus norvegicus	274
18	0	81.22	64.8	62.5	56.41	gi|27229290	afamin precursor [Rattus norvegicus]	Rattus norvegicus	105
18	83.34	83.48	65.13	63.65	57.57	gi|149033759	afamin, isoform CRA_c [Rattus norvegicus]	Rattus norvegicus	107
19	79.74	79.78	77.86	76.64	76.64	gi|51036655	alpha-1-antiproteinase precursor [Rattus norvegicus]	Rattus norvegicus	312
19	0	79.78	78.43	77.21	77.21	gi|203063	alpha-1-antitrypsin precursor, partial [Rattus norvegicus]	Rattus norvegicus	312
19	0	79.78	77.86	76.64	76.64	gi|112889	RecName: Full=Alpha-1-antiproteinase; AltName: Full=Alpha-1-antitrypsin; AltName: Full=Alpha-1-proteinase inhibitor; AltName: Full=Serpin A1; Flags: Precursor	RAT	312
20	77.03	273.75	78.55	75.92	74.65	gi|12831225	murinoglobulin-1 precursor [Rattus norvegicus]	Rattus norvegicus	1082
21	0	71.15	82.14	80.04	77.94	gi|139643	RecName: Full=Vitamin D-binding protein; Short=DBP; Short=VDB; AltName: Full=Gc-globulin; AltName: Full=Group-specific component; Flags: Precursor	Rattus norvegicus	146
21	73.38	73.29	84.45	82.35	80.25	gi|401709952	vitamin D-binding protein precursor [Rattus norvegicus]	Rattus norvegicus	149
22	68.25	68.21	88.18	86.17	86.17	gi|60097941	haptoglobin precursor [Rattus norvegicus]	Rattus norvegicus	234
23	0	65.16	81.97	81.73	76.2	gi|266407	RecName: Full=Serine protease inhibitor A3K; Short=Serpin A3K; AltName: Full=CPI-21; AltName: Full=Contrapsin-like protease inhibitor 1; AltName: Full=GHR-P63; AltName: Full=Growth hormone-regulated proteinase inhibitor; AltName: Full=Kallikrein-binding protein; Short=KBP; AltName: Full=SPI-2.3; AltName: Full=Serine protease inhibitor 2; Short=SPI-2; AltName: Full=Thyroid hormone-regulated protei…	RAT	235
23	0	65.16	86.73	86.49	80.84	gi|57233	unnamed protein product [Rattus norvegicus]	Rattus norvegicus	236
23	67.53	67.9	84.86	84.62	79.09	gi|57294	unnamed protein product [Rattus norvegicus]	Rattus norvegicus	250
24	64	63.16	45.64	44.36	42.44	gi|51854227	gelsolin precursor [Rattus norvegicus]	Rattus norvegicus	76
24	0	63.16	45.64	44.36	42.44	gi|149038928	gelsolin, isoform CRA_a [Rattus norvegicus]	Rattus norvegicus	76
25	62.66	65.44	75.36	75.36	70.33	gi|2507388	RecName: Full=Serine protease inhibitor A3N; Short=Serpin A3N; AltName: Full=CPI-26; AltName: Full=Contrapsin-like protease inhibitor 6; AltName: Full=SPI-2.2; AltName: Full=Serine protease inhibitor 3; Short=SPI-3; Flags: Precursor	Rattus norvegicus	160
25	0	65.44	77.21	77.21	72.06	gi|133777117	Serine (or cysteine) peptidase inhibitor, clade A, member 3N [Rattus norvegicus]	Rattus norvegicus	160
26	61.65	61.73	87.72	85.68	84.14	gi|114008	RecName: Full=Apolipoprotein A-IV; Short=Apo-AIV; Short=ApoA-IV; AltName: Full=Apolipoprotein A4; Flags: Precursor	Rattus norvegicus	130
27	60.59	61.07	47.24	46.9	42.95	gi|8393899	inter-alpha-trypsin inhibitor heavy chain H3 precursor [Rattus norvegicus]	Rattus norvegicus	115
27	0	61.07	47.29	46.95	43	gi|149034207	inter-alpha trypsin inhibitor, heavy chain 3 [Rattus norvegicus]	Rattus norvegicus	115
28	60.14	60.5	59.35	59.35	58.28	gi|58865630	antithrombin-III precursor [Rattus norvegicus]	Rattus norvegicus	88
29	59.74	61.85	60.45	58.35	56.4	gi|161333847	prothrombin precursor [Rattus norvegicus]	Rattus norvegicus	74
29	0	61.85	60.45	58.35	56.4	gi|135809	RecName: Full=Prothrombin; AltName: Full=Coagulation factor II; Contains: RecName: Full=Activation peptide fragment 1; Contains: RecName: Full=Activation peptide fragment 2; Contains: RecName: Full=Thrombin light chain; Contains: RecName: Full=Thrombin heavy chain; Flags: Precursor	Rattus norvegicus	74
30	0	55.84	47.27	39.15	38.04	gi|149034205	inter-alpha trypsin inhibitor, heavy chain 1 (predicted), isoform CRA_b [Rattus norvegicus]	Rattus norvegicus	65
30	57.54	57.87	47.46	42.04	40.93	gi|313151177	inter-alpha-trypsin inhibitor heavy chain H1 precursor [Rattus norvegicus]	Rattus norvegicus	72
31	0	54.04	42.81	40.29	38.25	gi|392345421	PREDICTED: complement component C7 [Rattus norvegicus]	Rattus norvegicus	43
31	55.82	56.04	44.14	41.66	39.64	gi|293345196	PREDICTED: complement component C7 [Rattus norvegicus]	Rattus norvegicus	44
32	0	54.95	57.83	57.83	56.58	gi|455105	fibrinogen B beta chain [Rattus norvegicus]	Rattus norvegicus	42
32	55.01	55.03	64.09	63.26	62	gi|158186678	fibrinogen beta chain precursor [Rattus norvegicus]	Rattus norvegicus	43
33	53.15	53.45	51.92	49.1	43.86	gi|56797757	fibrinogen alpha chain isoform 1 precursor [Rattus norvegicus]	Rattus norvegicus	67
34	51.82	51.76	53.48	51.82	49.17	gi|13162353	complement factor I precursor [Rattus norvegicus]	Rattus norvegicus	46
35	51.03	51.06	62.31	62.1	62.1	gi|1220486	gamma-2a immunoglobulin heavy chain [Rattus norvegicus]	Rattus norvegicus	130
36	50.58	50.61	49.33	48.57	47.24	gi|19173806	histidine-rich glycoprotein precursor [Rattus norvegicus]	Rattus norvegicus	77
36	0	50.61	48.32	47.57	46.27	gi|149019916	rCG36700 [Rattus norvegicus]	Rattus norvegicus	77
37	0	47.88	57.04	55.37	55.19	gi|203280	carboxylesterase precursor (EC 3.1.1.1), partial [Rattus norvegicus]	Rattus norvegicus	85
37	50.01	50.21	58.83	57.19	57.01	gi|2506388	RecName: Full=Carboxylesterase 1C; AltName: Full=Carboxyesterase ES-1; Short=E1; AltName: Full=ES-THET; AltName: Full=Esterase-2; AltName: Full=Liver carboxylesterase 1; AltName: Full=Neutral retinyl ester hydrolase; Short=NREH; AltName: Full=Retinyl ester hydrolase; Short=REH; Flags: Precursor	RAT	86
38	48.02	50.26	63.85	60.82	58.23	gi|114145796	uncharacterized protein LOC315963 [Rattus norvegicus]	Rattus norvegicus	63
39	46.72	46.76	81.53	79.83	77.84	gi|231468	RecName: Full=Alpha-2-HS-glycoprotein; AltName: Full=59 kDa bone sialic acid-containing protein; Short=BSP; AltName: Full=Fetuin-A; AltName: Full=Glycoprotein PP63; Flags: Precursor	Rattus norvegicus	179
40	46.41	46.54	70.43	67.83	66.09	gi|57528174	beta-2-glycoprotein 1 precursor [Rattus norvegicus]	Rattus norvegicus	71
41	43.61	67.69	92.31	87.34	80.89	gi|57231	unnamed protein product [Rattus norvegicus]	Rattus norvegicus	208
41	0	67.69	90.07	85.23	78.93	gi|2507387	RecName: Full=Serine protease inhibitor A3L; Short=Serpin A3L; AltName: Full=CPI-23; AltName: Full=Contrapsin-like protease inhibitor 3; AltName: Full=Serine protease inhibitor 1; Short=SPI-1; Flags: Precursor	Rattus norvegicus	208
42	0	41.22	38.8	36.86	34.57	gi|16924006	complement component C9 precursor [Rattus norvegicus]	Rattus norvegicus	38
42	0	41.22	40.61	38.63	36.28	gi|2499467	RecName: Full=Complement component C9; Flags: Precursor	Rattus norvegicus	40
42	43.45	43.49	40.74	38.8	36.51	gi|60688421	C9 protein [Rattus norvegicus]	Rattus norvegicus	41
42	0	43.49	39.83	37.93	35.69	gi|149016494	rCG50972 [Rattus norvegicus]	Rattus norvegicus	41
43	43.32	43.4	55.5	49.58	44.67	gi|67678035	Igh-6 protein [Rattus norvegicus]	Rattus norvegicus	59
44	43.09	43.2	78.38	75.68	73.75	gi|6978515	apolipoprotein A-I preproprotein [Rattus norvegicus]	Rattus norvegicus	146
44	0	42.96	73.75	73.75	73.75	gi|55747	preproapolipoprotein A-I [Rattus norvegicus]	Rattus norvegicus	146
45	42.68	47.38	54.86	47.96	43.57	gi|162138905	plasma kallikrein precursor [Rattus norvegicus]	Rattus norvegicus	34
45	0	47.38	54.86	47.96	43.57	gi|125186	RecName: Full=Plasma kallikrein; AltName: Full=Fletcher factor; AltName: Full=Kininogenin; AltName: Full=Plasma prekallikrein; Contains: RecName: Full=Plasma kallikrein heavy chain; Contains: RecName: Full=Plasma kallikrein light chain; Flags: Precursor	Rattus norvegicus	34
46	41.43	41.44	35.94	34.94	34.11	gi|77539456	C4b-binding protein alpha chain [Rattus norvegicus]	Rattus norvegicus	32
46	0	41.44	38.71	37.63	36.74	gi|2493792	RecName: Full=C4b-binding protein alpha chain; Short=C4bp; Flags: Precursor	Rattus norvegicus	32
46	0	41.44	36	35	34.17	gi|161728859	complement component 4 binding protein, alpha [Rattus norvegicus]	Rattus norvegicus	32
46	0	41.44	35.94	34.94	34.11	gi|149058702	complement component 4 binding protein, alpha, isoform CRA_a [Rattus norvegicus]	Rattus norvegicus	32
47	40.76	40.68	31.69	29.44	26.34	gi|28570180	complement component C6 precursor [Rattus norvegicus]	Rattus norvegicus	23
48	37.33	37.33	54.76	53.57	53.57	gi|40018558	plasma protease C1 inhibitor precursor [Rattus norvegicus]	Rattus norvegicus	62
49	36.52	228.38	73.6	69.9	67.88	gi|406035338	C3 and PZP-like, alpha-2-macroglobulin domain containing 8 precursor [Rattus norvegicus]	Rattus norvegicus	667
50	36.31	36.34	67.95	66.03	66.03	gi|37805241	Apolipoprotein E [Rattus norvegicus]	Rattus norvegicus	78
50	0	36.34	63.1	61.31	61.31	gi|202959	ORF2 [Rattus norvegicus]	Rattus norvegicus	78
50	0	36.34	67.95	66.03	66.03	gi|162287337	apolipoprotein E precursor [Rattus norvegicus]	Rattus norvegicus	78
51	0	33.69	42.56	42.56	39.07	gi|59808937	C8b protein [Rattus norvegicus]	Rattus norvegicus	22
51	35.69	35.73	34.47	33.45	30.9	gi|300795863	complement component C8 beta chain precursor [Rattus norvegicus]	Rattus norvegicus	23
52	34.92	34.92	39.35	36.12	36.12	gi|157821013	complement component C8 alpha chain precursor [Rattus norvegicus]	Rattus norvegicus	26
53	33.81	33.82	30.55	28.85	27.16	gi|198278496	complement C1r subcomponent precursor [Rattus norvegicus]	Rattus norvegicus	21
54	33.55	33.68	48.28	48.28	47.14	gi|61098186	fibrinogen gamma chain precursor [Rattus norvegicus]	Rattus norvegicus	33
54	0	33.68	47.42	47.42	46.29	gi|122065184	RecName: Full=Fibrinogen gamma chain; Flags: Precursor	Rattus norvegicus	33
55	0	31.38	39.68	35.32	31.83	gi|76364096	RecName: Full=Complement C1s subcomponent; AltName: Full=C1 esterase; AltName: Full=Complement component 1 subcomponent s; Contains: RecName: Full=Complement C1s subcomponent heavy chain; Contains: RecName: Full=Complement C1s subcomponent light chain; Flags: Precursor	RAT	21
55	0	31.38	39.34	35.01	31.56	gi|38303991	Complement component 1, s subcomponent [Rattus norvegicus]	Rattus norvegicus	21
55	0	31.38	39.34	35.01	31.56	gi|20302095	complement C1s subcomponent precursor [Rattus norvegicus]	Rattus norvegicus	21
55	33.41	33.42	41.64	37.32	33.86	gi|149049498	rCG29725, isoform CRA_b [Rattus norvegicus]	Rattus norvegicus	22
56	32.3	32.95	37.55	36.53	34.49	gi|32492572	Aa1018 [Rattus norvegicus]	Rattus norvegicus	50
56	0	32.95	38.49	37.45	35.36	gi|162287178	vitronectin precursor [Rattus norvegicus]	Rattus norvegicus	50
56	0	32.95	38.49	37.45	35.36	gi|1255044	vitronectin [Rattus norvegicus]	Rattus norvegicus	50
57	31.74	166.01	59.64	57.86	55.84	gi|50657362	complement component 4, gene 2 precursor [Rattus norvegicus]	Rattus norvegicus	188
58	31.46	31.5	65.65	62.34	61.83	gi|47682636	Fetub protein [Rattus norvegicus]	Rattus norvegicus	106
58	0	31.5	68.25	64.81	64.29	gi|17865327	fetuin-B precursor [Rattus norvegicus]	Rattus norvegicus	106
58	0	31.5	68.25	64.81	64.29	gi|149019915	fetuin beta, isoform CRA_b [Rattus norvegicus]	Rattus norvegicus	106
58	0	31.5	65.65	62.34	61.83	gi|149019914	fetuin beta, isoform CRA_a [Rattus norvegicus]	Rattus norvegicus	106
59	31.08	31.15	34.66	33.33	32.5	gi|62078741	coagulation factor XII precursor [Rattus norvegicus]	Rattus norvegicus	19
59	0	31.15	35.13	33.78	32.94	gi|298351665	RecName: Full=Coagulation factor XII; AltName: Full=Hageman factor; Short=HAF; Contains: RecName: Full=Coagulation factor XIIa heavy chain; Contains: RecName: Full=Coagulation factor XIIa light chain; Flags: Precursor	RAT	19
60	30.05	46.31	59.47	56.96	52.74	gi|7549773	kininogen-1 isoform 1 precursor [Rattus norvegicus]	Rattus norvegicus	98
60	0	46.31	59.47	56.96	52.74	gi|149019923	rCG36716, isoform CRA_d [Rattus norvegicus]	Rattus norvegicus	98
61	29.39	29.39	42.58	39.95	36.84	gi|29293811	pigment epithelium-derived factor precursor [Rattus norvegicus]	Rattus norvegicus	19
62	27.94	28.01	42.77	37.47	35.44	gi|58865362	alpha-2-antiplasmin precursor [Rattus norvegicus]	Rattus norvegicus	45
63	27.76	27.78	43.01	41.42	38.58	gi|157819231	carboxypeptidase N subunit 2 precursor [Rattus norvegicus]	Rattus norvegicus	22
63	0	27.78	43.09	43.09	40.15	gi|169642247	Unknown (protein for IMAGE:7321680) [Rattus norvegicus]	Rattus norvegicus	22
64	27.67	27.72	43.63	41.34	40.5	gi|13242285	heparin cofactor 2 precursor [Rattus norvegicus]	Rattus norvegicus	28
65	26.75	37.14	55.85	55.37	52.98	gi|401664566	serine protease inhibitor A3M precursor [Rattus norvegicus]	Rattus norvegicus	57
65	0	37.14	57.21	56.72	54.28	gi|149025431	rCG20922 [Rattus norvegicus]	Rattus norvegicus	57
66	0	26.58	47.52	41.61	38.3	gi|1762152	kallistatin [Rattus norvegicus]	Rattus norvegicus	43
66	26.67	26.65	47.52	45.63	42.32	gi|56961650	kallistatin precursor [Rattus norvegicus]	Rattus norvegicus	44
67	0	24.32	39.37	34.45	32.21	gi|46048420	clusterin precursor [Rattus norvegicus]	Rattus norvegicus	31
67	26.5	26.37	40.49	37.14	34.9	gi|38181879	Clu protein [Rattus norvegicus]	Rattus norvegicus	33
67	0	26.37	40.49	37.14	34.9	gi|149030313	clusterin, isoform CRA_a [Rattus norvegicus]	Rattus norvegicus	33
67	0	26.37	39.37	37.14	34.9	gi|461756	RecName: Full=Clusterin; AltName: Full=Dimeric acid glycoprotein; Short=DAG; AltName: Full=Sulfated glycoprotein 2; Short=SGP-2; AltName: Full=Testosterone repressed prostate message 2; Short=TRPM-2; Contains: RecName: Full=Clusterin beta chain; Contains: RecName: Full=Clusterin alpha chain; Flags: Precursor	Rattus norvegicus	33
68	25.57	31.04	51.2	48.8	48.8	gi|623560	immunoglobulin gamma-2b, partial [Rattus norvegicus]	Rattus norvegicus	69
68	0	31.04	51.2	48.8	48.8	gi|323520066	immunoglobulin gamma-2b heavy chain constant region [Rattus norvegicus]	Rattus norvegicus	69
68	0	31.04	51.05	48.65	48.65	gi|121055	RecName: Full=Ig gamma-2B chain C region; AltName: Full=Immunoglobulin heavy chain 1a	RAT	69
69	25.46	25.52	54.61	52.9	48.46	gi|620121	ZN-alpha-2-glycoprotein [Rattus norvegicus]	Rattus norvegicus	20
69	0	25.52	54.05	52.36	47.97	gi|401709967	zinc-alpha-2-glycoprotein precursor [Rattus norvegicus]	Rattus norvegicus	20
69	0	25.52	54.05	52.36	47.97	gi|2497917	RecName: Full=Zinc-alpha-2-glycoprotein; Short=Zn-alpha-2-GP; Short=Zn-alpha-2-glycoprotein; Flags: Precursor	Rattus norvegicus	20
70	25.07	25.16	33.12	33.12	33.12	gi|19705570	angiotensinogen precursor [Rattus norvegicus]	Rattus norvegicus	27
71	0	22.44	95.92	89.12	85.03	gi|204570	major beta-hemoglobin [Rattus norvegicus]	Rattus norvegicus	43
71	0	22.44	92.52	91.84	87.76	gi|984679	beta-globin [Rattus norvegicus]	Rattus norvegicus	44
71	24.46	24.47	95.92	95.24	91.16	gi|17985949	hemoglobin subunit beta-1 [Rattus norvegicus]	Rattus norvegicus	45
72	24.18	24.44	23.3	20.73	18.15	gi|169642255	F13b protein [Rattus norvegicus]	Rattus norvegicus	15
73	24	43.22	68.24	58.12	58.12	gi|149018745	similar to RIKEN cDNA 1300017J02, isoform CRA_c [Rattus norvegicus]	Rattus norvegicus	45
74	23.87	23.94	48.8	48.53	45.33	gi|293342999	PREDICTED: actin, cytoplasmic 2-like [Rattus norvegicus]	Rattus norvegicus	18
75	23.82	23.9	48.65	48.65	46.55	gi|56972100	LOC299567 protein, partial [Rattus norvegicus]	Rattus norvegicus	19
76	0	21.79	23.61	22.18	20.4	gi|81871416	RecName: Full=Phosphatidylinositol-glycan-specific phospholipase D; Short=PI-G PLD; AltName: Full=Glycoprotein phospholipase D; AltName: Full=Glycosyl-phosphatidylinositol-specific phospholipase D; Short=GPI-PLD; Short=GPI-specific phospholipase D; Flags: Precursor	Rattus norvegicus	14
76	23.8	23.88	25.39	23.96	22.18	gi|213688382	phosphatidylinositol-glycan-specific phospholipase D precursor [Rattus norvegicus]	Rattus norvegicus	15
77	23.1	23.17	35.55	34.17	28.21	gi|1397241	RASP1 [Rattus norvegicus]	Rattus norvegicus	18
77	0	21.58	35.55	34.17	28.21	gi|56961653	protein Z-dependent protease inhibitor precursor [Rattus norvegicus]	Rattus norvegicus	18
78	0.04	20.97	66.3	66.3	62.43	gi|54020747	alpha-2u globulin PGCL2 precursor [Rattus norvegicus]	Rattus norvegicus	18
78	0.04	20.97	66.3	66.3	62.43	gi|21954404	alpha2u globulin [Rattus norvegicus]	Rattus norvegicus	18
78	22.75	22.8	66.3	66.3	66.3	gi|22219450	major urinary protein precursor [Rattus norvegicus]	Rattus norvegicus	19
78	0	21.1	67.8	67.8	67.8	gi|204261	alpha-2u globulin precursor(), partial [Rattus norvegicus]	Rattus norvegicus	19
79	22.48	22.54	20.44	18.52	17.04	gi|145386553	vitamin K-dependent protein S precursor [Rattus norvegicus]	Rattus norvegicus	15
80	0	19.8	23.88	23.88	22.06	gi|3093474	insulin-like growth factor binding protein complex acid-labile subunit [Rattus norvegicus]	Rattus norvegicus	11
80	21.9	21.9	27.2	27.2	25.37	gi|149052067	insulin-like growth factor binding protein, acid labile subunit, isoform CRA_b [Rattus norvegicus]	Rattus norvegicus	13
80	0	21.9	27.2	27.2	25.37	gi|149052066	insulin-like growth factor binding protein, acid labile subunit, isoform CRA_a [Rattus norvegicus]	Rattus norvegicus	13
81	21.58	21.59	13.49	12.29	11.2	gi|33086442	Ab1-018 [Rattus norvegicus]	Rattus norvegicus	36
81	0	21.59	71.54	71.54	71.54	gi|57164089	serum amyloid A-4 protein precursor [Rattus norvegicus]	Rattus norvegicus	36
82	21.47	21.48	45.85	43.27	39.26	gi|6978497	protein AMBP precursor [Rattus norvegicus]	Rattus norvegicus	34
83	0	19.37	28.65	24.67	22.77	gi|149021016	rCG55871 [Rattus norvegicus]	Rattus norvegicus	26
83	21.26	21.32	28.7	25.53	23.77	gi|72679950	LOC498793 protein, partial [Rattus norvegicus]	Rattus norvegicus	28
84	21.23	21.29	41.58	41.58	37.42	gi|16758272	carboxypeptidase N catalytic chain precursor [Rattus norvegicus]	Rattus norvegicus	17
85	21.09	21.08	40.24	38.46	35.8	gi|13591983	lumican precursor [Rattus norvegicus]	Rattus norvegicus	16
86	0	18.54	11.82	8.867	7.98	gi|32264629	Ac1262 [Rattus norvegicus]	Rattus norvegicus	36
86	0	18.53	40.87	40.87	35.22	gi|375155001	CRP [Rattus norvegicus]	Rattus norvegicus	36
86	20.55	20.57	40.87	40.87	40.43	gi|8393197	C-reactive protein precursor [Rattus norvegicus]	Rattus norvegicus	42
86	0	20.57	40.87	40.87	40.43	gi|375155033	CRP [Rattus norvegicus]	Rattus norvegicus	42
86	0	20.57	40.87	40.87	40.43	gi|375155027	CRP [Rattus norvegicus]	Rattus norvegicus	42
86	0	20.57	40.87	40.87	40.43	gi|375155021	CRP [Rattus norvegicus]	Rattus norvegicus	42
86	0	20.57	40.87	40.87	40.43	gi|375155019	CRP [Rattus norvegicus]	Rattus norvegicus	42
86	0	20.57	40.87	40.87	40.43	gi|375155015	CRP [Rattus norvegicus]	Rattus norvegicus	42
86	0	20.57	40.87	40.87	40.43	gi|375155011	CRP [Rattus norvegicus]	Rattus norvegicus	42
86	0	20.57	40.87	40.87	40.43	gi|375155007	CRP [Rattus norvegicus]	Rattus norvegicus	42
87	19.25	19.27	29.15	20.45	20.29	gi|392332999	PREDICTED: alpha-fetoprotein [Rattus norvegicus]	Rattus norvegicus	14
88	0	75.24	79.3	78.37	77.21	gi|60392582	RecName: Full=T-kininogen 1; AltName: Full=Alpha-1-MAP; AltName: Full=Major acute phase protein; AltName: Full=T-kininogen I; AltName: Full=Thiostatin; Contains: RecName: Full=T-kininogen 1 heavy chain; AltName: Full=T-kininogen I heavy chain; Contains: RecName: Full=T-kinin; Contains: RecName: Full=T-kininogen 1 light chain; AltName: Full=T-kininogen I light chain; Flags: Precursor	RAT	258
88	0	76.94	80.47	79.53	78.37	gi|205085	LMW T-kininogen I precursor [Rattus norvegicus]	Rattus norvegicus	260
88	0	77.62	81.16	80.23	79.07	gi|149019924	rCG36716, isoform CRA_e [Rattus norvegicus]	Rattus norvegicus	262
88	19.13	77.62	83.02	82.09	80.93	gi|80861401	T-kininogen 1 precursor [Rattus norvegicus]	Rattus norvegicus	263
89	19.04	21.13	58.23	51.52	44.51	gi|325609334	immunoglobulin gamma-2c heavy chain constant region [Rattus norvegicus]	Rattus norvegicus	24
89	0	21.07	54.88	50	44.51	gi|325609332	immunoglobulin gamma-2c heavy chain constant region [Rattus norvegicus]	Rattus norvegicus	24
90	18.98	19.75	37.63	35.35	35.35	gi|57527135	corticosteroid-binding globulin precursor [Rattus norvegicus]	Rattus norvegicus	27
91	18.39	18.42	53.17	53.17	50.24	gi|16757980	alpha-1-acid glycoprotein precursor [Rattus norvegicus]	Rattus norvegicus	21
92	18.27	18.44	15.91	14.45	14.45	gi|268607708	interleukin-1 receptor accessory protein isoform b precursor [Rattus norvegicus]	Rattus norvegicus	11
92	0	18.44	18.42	17.37	17.37	gi|6981096	interleukin-1 receptor accessory protein precursor [Rattus norvegicus]	Rattus norvegicus	11
92	0	18.44	29.17	27.5	27.5	gi|66910559	Il1rap protein [Rattus norvegicus]	Rattus norvegicus	11
92	0	18.44	18.42	17.37	17.37	gi|149019972	interleukin 1 receptor accessory protein [Rattus norvegicus]	Rattus norvegicus	11
93	0	18.17	20.47	19.69	17.64	gi|392332846	PREDICTED: complement factor H-like [Rattus norvegicus]	Rattus norvegicus	9
93	18.21	20.19	19.34	18.61	16.74	gi|392352721	PREDICTED: complement factor H-like [Rattus norvegicus]	Rattus norvegicus	10
94	17.54	17.89	22.4	15.45	11.98	gi|81170669	RecName: Full=Keratin, type II cytoskeletal 5; AltName: Full=Cytokeratin-5; Short=CK-5; AltName: Full=Keratin-5; Short=K5; AltName: Full=Type-II keratin Kb5	Rattus norvegicus	14
95	17.54	17.56	73.94	73.94	70.42	gi|6981010	hemoglobin subunit alpha-1/2 [Rattus norvegicus]	Rattus norvegicus	45
96	0	17.42	41.45	36.23	34.78	gi|1945471	paraoxonase [Rattus norvegicus]	Rattus norvegicus	13
96	17.39	17.42	43.1	38.03	36.62	gi|54292130	serum paraoxonase/arylesterase 1 precursor [Rattus norvegicus]	Rattus norvegicus	14
97	0	15.03	19.85	18.54	16.35	gi|71153823	RecName: Full=Mannan-binding lectin serine protease 2; AltName: Full=MBL-associated serine protease 2; AltName: Full=Mannose-binding protein-associated serine protease 2; Short=MASP-2; Contains: RecName: Full=Mannan-binding lectin serine protease 2 A chain; Contains: RecName: Full=Mannan-binding lectin serine protease 2 B chain; Flags: Precursor	RAT	9
97	17.08	17.19	22.04	20.73	18.54	gi|78042605	mannan-binding lectin serine protease 2 precursor [Rattus norvegicus]	Rattus norvegicus	10
97	0	17.19	22.27	20.94	18.73	gi|7799289	mannose-binding protein associated serine protease-2 [Rattus norvegicus]	Rattus norvegicus	10
98	16.95	16.99	39.67	33.73	32.07	gi|60688161	Cpb2 protein, partial [Rattus norvegicus]	Rattus norvegicus	14
98	0	16.99	39.57	33.65	31.99	gi|16758414	carboxypeptidase B2 precursor [Rattus norvegicus]	Rattus norvegicus	14
99	16.95	16.98	49.45	44	42.18	gi|149040772	serum amyloid P-component [Rattus norvegicus]	Rattus norvegicus	15
99	0	16.98	57.46	53.07	50.88	gi|375155167	SAP [Rattus norvegicus]	Rattus norvegicus	15
99	0	16.98	57.46	53.07	50.88	gi|148747488	serum amyloid P-component precursor [Rattus norvegicus]	Rattus norvegicus	15
100	16.82	16.88	17.76	17	17	gi|61097947	hepatocyte growth factor activator precursor [Rattus norvegicus]	Rattus norvegicus	11
101	16.71	16.75	33.19	32.74	30.53	gi|6723180	plasma glutathione peroxidase precursor [Rattus norvegicus]	Rattus norvegicus	26
101	0	16.75	33.19	32.74	30.53	gi|41053837	glutathione peroxidase 3 precursor [Rattus norvegicus]	Rattus norvegicus	26
102	16.43	16.56	28.71	22.62	20.15	gi|57012436	keratin, type I cytoskeletal 10 [Rattus norvegicus]	Rattus norvegicus	19
103	16.11	16.15	23.44	23.44	19.14	gi|157822881	properdin precursor [Rattus norvegicus]	Rattus norvegicus	9
104	16.03	16.07	31.07	22.79	20.15	gi|16757994	pyruvate kinase isozymes M1/M2 [Rattus norvegicus]	Rattus norvegicus	9
104	0	15.99	29.38	21.09	20.15	gi|206205	M2 pyruvate kinase [Rattus norvegicus]	Rattus norvegicus	9
104	0	15.99	27.07	21.05	20.11	gi|392355306	PREDICTED: pyruvate kinase isozymes M1/M2-like [Rattus norvegicus]	Rattus norvegicus	9
104	0	15.99	27.68	21.09	20.15	gi|293350511	PREDICTED: pyruvate kinase isozymes M1/M2-like isoform 1 [Rattus norvegicus]	Rattus norvegicus	9
105	16.02	16	16.31	14.18	13.62	gi|189011620	fibulin-1 precursor [Rattus norvegicus]	Rattus norvegicus	8
106	16	16.1	30.65	30.39	30.39	gi|15011857	selenoprotein P precursor [Rattus norvegicus]	Rattus norvegicus	16
107	0	13.7	33.56	30.82	30.82	gi|149066560	plasma glutamate carboxypeptidase, isoform CRA_a [Rattus norvegicus]	Rattus norvegicus	10
107	15.75	15.79	26.48	23.73	23.73	gi|81884843	RecName: Full=Carboxypeptidase Q; AltName: Full=Hematopoietic lineage switch 2 related protein; Short=Hls2-rp; AltName: Full=Liver annexin-like protein 1; Short=LAL-1; AltName: Full=Plasma glutamate carboxypeptidase; Flags: Precursor	Rattus norvegicus	11
107	0	15.79	26.48	23.73	23.73	gi|7108713	liver annexin-like protein [Rattus norvegicus]	Rattus norvegicus	11
107	0	15.79	26.48	23.73	23.73	gi|13928880	carboxypeptidase Q precursor [Rattus norvegicus]	Rattus norvegicus	11
108	15.45	15.48	46.58	40.17	38.03	gi|68534280	LOC500183 protein [Rattus norvegicus]	Rattus norvegicus	64
109	14.7	35.02	31.79	27.31	25.73	gi|47575877	complement C2 precursor [Rattus norvegicus]	Rattus norvegicus	20
109	0	35.02	31.13	27.31	25.73	gi|25244377	complement component C2 [Rattus norvegicus]	Rattus norvegicus	20
110	14.12	14.12	55.49	55.49	55.49	gi|157817131	complement component C8 gamma chain [Rattus norvegicus]	Rattus norvegicus	10
110	0	14.12	38.24	38.24	38.24	gi|149039353	complement component 8, gamma polypeptide (predicted), isoform CRA_b [Rattus norvegicus]	Rattus norvegicus	10
111	14.02	14.03	34.39	30.35	26.59	gi|71043608	CD5 antigen-like precursor [Rattus norvegicus]	Rattus norvegicus	10
112	13.69	44.76	50.29	49.51	48.54	gi|13358878	histidine-rich glycoprotein 2 [Rattus norvegicus]	Rattus norvegicus	62
112	0	44.76	49.24	48.48	47.53	gi|109494630	PREDICTED: histidine-rich glycoprotein-like [Rattus norvegicus]	Rattus norvegicus	62
113	13.58	13.61	83.67	80.95	76.87	gi|333033763	transthyretin precursor [Rattus norvegicus]	Rattus norvegicus	32
113	0	13.61	83.67	80.95	76.87	gi|205982	prealbumin [Rattus norvegicus]	Rattus norvegicus	32
114	13.53	13.57	52.63	52.63	51.05	gi|89258021	immunoglobulin lambda light chain [Rattus norvegicus]	Rattus norvegicus	11
114	0	13.57	51.81	51.81	50.26	gi|89258017	immunoglobulin lambda light chain [Rattus norvegicus]	Rattus norvegicus	11
115	0	12.89	12.6	11.89	10.82	gi|204423	glycogen phosphorylase, partial [Rattus norvegicus]	Rattus norvegicus	8
115	0	12.89	12.59	11.88	10.81	gi|1730556	RecName: Full=Glycogen phosphorylase, muscle form; AltName: Full=Myophosphorylase	RAT	8
115	13.48	13.61	13.9	12.71	11.64	gi|171846774	Phosphorylase, glycogen, muscle [Rattus norvegicus]	Rattus norvegicus	9
115	0	13.61	13.9	12.71	11.64	gi|158138498	glycogen phosphorylase, muscle form [Rattus norvegicus]	Rattus norvegicus	9
116	0	13.22	15.47	13.18	13.18	gi|149064783	periostin, osteoblast specific factor (predicted), isoform CRA_b [Rattus norvegicus]	Rattus norvegicus	7
116	0	11.26	14.53	12.42	12.42	gi|149064786	periostin, osteoblast specific factor (predicted), isoform CRA_e [Rattus norvegicus]	Rattus norvegicus	7
116	13.26	13.29	15.31	13.33	13.33	gi|157823757	periostin precursor [Rattus norvegicus]	Rattus norvegicus	8
116	0	13.29	15.29	13.32	13.32	gi|149064785	periostin, osteoblast specific factor (predicted), isoform CRA_d [Rattus norvegicus]	Rattus norvegicus	8
116	0	13.29	15.84	13.79	13.79	gi|149064784	periostin, osteoblast specific factor (predicted), isoform CRA_c [Rattus norvegicus]	Rattus norvegicus	8
117	13.07	15.34	26.52	21.05	18.02	gi|149057627	coagulation factor X [Rattus norvegicus]	Rattus norvegicus	11
118	12.92	12.98	32.55	31.21	29.19	gi|392347420	PREDICTED: uncharacterized protein LOC502795 [Rattus norvegicus]	Rattus norvegicus	14
119	12.58	14.48	18.48	17.55	15.94	gi|47087085	keratin, type I cytoskeletal 17 [Rattus norvegicus]	Rattus norvegicus	9
120	0	12.33	29.79	24.82	18.09	gi|119776	RecName: Full=Coagulation factor IX; AltName: Full=Christmas factor	Rattus norvegicus	8
120	12.31	14.36	21.65	18.61	14.5	gi|281604082	coagulation factor IX precursor [Rattus norvegicus]	Rattus norvegicus	9
120	0	14.36	23.58	20.28	15.8	gi|149031152	coagulation factor IX, isoform CRA_b [Rattus norvegicus]	Rattus norvegicus	9
121	12.24	252.7	96.51	94.98	94.76	gi|149033753	albumin, isoform CRA_a [Rattus norvegicus]	Rattus norvegicus	1531
122	12.16	12.17	36.18	36.18	36.18	gi|6981420	anionic trypsin-1 precursor [Rattus norvegicus]	Rattus norvegicus	153
123	0	24.92	54.15	51.69	51.69	gi|323520056	immunoglobulin gamma-1 heavy chain constant region [Rattus norvegicus]	Rattus norvegicus	71
123	0	27.04	53.23	50.77	50.77	gi|623556	immunoglobulin gamma-1 chain, partial [Rattus norvegicus]	Rattus norvegicus	75
123	0	27.04	53.07	50.61	50.61	gi|121041	RecName: Full=Ig gamma-1 chain C region	RAT	75
123	0	27.05	44.33	42.61	39.4	gi|66267540	Ighg protein [Rattus norvegicus]	Rattus norvegicus	76
123	0	27.05	47.31	45.59	43.01	gi|56971338	Immunoglobulin heavy chain (gamma polypeptide) [Rattus norvegicus]	Rattus norvegicus	78
123	12.1	29.16	59.38	56.92	56.92	gi|323520058	immunoglobulin gamma-1 heavy chain constant region [Rattus norvegicus]	Rattus norvegicus	82
124	12.1	12.14	21.23	18.26	16.89	gi|392333742	PREDICTED: vitamin K-dependent protein Z [Rattus norvegicus]	Rattus norvegicus	8
124	0	12.14	22.68	19.51	18.05	gi|169642112	Proz protein [Rattus norvegicus]	Rattus norvegicus	8
124	0	12.14	33.33	28.67	26.52	gi|149057630	protein Z, vitamin K-dependent plasma glycoprotein (predicted), isoform CRA_c [Rattus norvegicus]	Rattus norvegicus	8
124	0	12.14	21.14	18.18	16.82	gi|149057629	protein Z, vitamin K-dependent plasma glycoprotein (predicted), isoform CRA_b [Rattus norvegicus]	Rattus norvegicus	8
125	12.04	12.07	22	19	16.6	gi|157820363	vascular non-inflammatory molecule 3 precursor [Rattus norvegicus]	Rattus norvegicus	6
126	0	9.55	56.52	56.52	56.52	gi|392356251	PREDICTED: apolipoprotein C-I-like, partial [Rattus norvegicus]	Rattus norvegicus	19
126	11.58	11.79	54.55	54.55	54.55	gi|6978521	apolipoprotein C-I precursor [Rattus norvegicus]	Rattus norvegicus	24
127	11.5	11.73	8.944	6.137	5.423	gi|114145569	coagulation factor V [Rattus norvegicus]	Rattus norvegicus	8
128	0	9.48	32.3	26.79	24.64	gi|149067833	aldolase A, isoform CRA_e [Rattus norvegicus]	Rattus norvegicus	8
128	11.14	11.6	40.38	34.07	31.59	gi|202837	aldolase A [Rattus norvegicus]	Rattus norvegicus	10
129	10.94	11.64	22.26	22.26	22.26	gi|298231182	insulin-like growth factor-binding protein 3 precursor [Rattus norvegicus]	Rattus norvegicus	8
129	0	11.64	22.34	22.34	22.34	gi|204744	insulin-like growth factor binding protein precursor (IGFBP-3) [Rattus norvegicus]	Rattus norvegicus	8
129	0	11.64	22.26	22.26	22.26	gi|124064	RecName: Full=Insulin-like growth factor-binding protein 3; Short=IBP-3; Short=IGF-binding protein 3; Short=IGFBP-3; Flags: Precursor	Rattus norvegicus	8
130	10.71	11.09	76.47	76.47	71.57	gi|6978517	apolipoprotein A-II preproprotein [Rattus norvegicus]	Rattus norvegicus	15
130	0	11.09	85.71	85.71	80.22	gi|202948	apolipoprotein A-II, partial [Rattus norvegicus]	Rattus norvegicus	15
131	10.48	198.01	68.02	62.15	59.6	gi|50657404	murinoglobulin-2 precursor [Rattus norvegicus]	Rattus norvegicus	818
132	10.18	10.18	17.08	17.08	13.82	gi|58293772	alpha-amylase 1 precursor [Rattus norvegicus]	Rattus norvegicus	5
132	0	10.18	17.42	17.42	14.09	gi|56971297	Amy1a protein [Rattus norvegicus]	Rattus norvegicus	5
132	0	10.18	17.02	17.02	13.77	gi|149025758	amylase 1, salivary, isoform CRA_d [Rattus norvegicus]	Rattus norvegicus	5
133	0	7.73	8.303	8.123	7.22	gi|392352723	PREDICTED: complement factor H-like [Rattus norvegicus]	Rattus norvegicus	4
133	9.76	24.19	31.3	31.04	29.77	gi|392332782	PREDICTED: complement factor H-like [Rattus norvegicus]	Rattus norvegicus	17
134	9.53	9.56	75.26	75.26	75.26	gi|145553986	apolipoprotein C-II precursor [Rattus norvegicus]	Rattus norvegicus	16
135	9.39	9.47	43.16	40.53	40.53	gi|9506391	apolipoprotein M precursor [Rattus norvegicus]	Rattus norvegicus	9
136	9.35	9.41	39.3	35.32	35.32	gi|158187535	retinol-binding protein 4 precursor [Rattus norvegicus]	Rattus norvegicus	13
137	0	7.65	13.02	12.22	9.486	gi|149019941	rCG36729, isoform CRA_a [Rattus norvegicus]	Rattus norvegicus	5
137	9.12	9.17	15.26	14.55	10.41	gi|7688073	mannose-binding protein associated serine protease-1 [Rattus norvegicus]	Rattus norvegicus	6
137	0	9.17	15.22	14.51	10.38	gi|28395795	mannan-binding lectin serine protease 1 precursor [Rattus norvegicus]	Rattus norvegicus	6
137	0	9.17	15.2	14.49	10.37	gi|226694959	RecName: Full=Mannan-binding lectin serine protease 1; AltName: Full=Complement factor MASP-3; AltName: Full=Complement-activating component of Ra-reactive factor; AltName: Full=Mannose-binding lectin-associated serine protease 1; Short=MASP-1; AltName: Full=Mannose-binding protein-associated serine protease; AltName: Full=Ra-reactive factor serine protease p100; Short=RaRF; AltName: Full=Serine …	RAT	6
138	8.87	8.92	19.1	16.42	16.42	gi|56961645	ficolin-1 precursor [Rattus norvegicus]	Rattus norvegicus	5
138	0	8.92	19.1	16.42	16.42	gi|13124116	RecName: Full=Ficolin-1; AltName: Full=Collagen/fibrinogen domain-containing protein 1; AltName: Full=Ficolin-A; AltName: Full=Ficolin-alpha; AltName: Full=M-ficolin; Flags: Precursor	Rattus norvegicus	5
139	8.82	8.92	22.6	19.04	16.01	gi|55742713	extracellular matrix protein 1 precursor [Rattus norvegicus]	Rattus norvegicus	9
140	0	8.01	54.64	45.88	42.78	gi|149034640	complement factor D (adipsin), isoform CRA_c [Rattus norvegicus]	Rattus norvegicus	4
140	8.61	8.63	44.87	38.4	36.12	gi|149034639	complement factor D (adipsin), isoform CRA_b [Rattus norvegicus]	Rattus norvegicus	6
141	0	6.73	24.15	21.19	19.49	gi|149024326	complement component 1, q subcomponent, beta polypeptide, isoform CRA_a [Rattus norvegicus]	Rattus norvegicus	5
141	8.26	8.31	31.62	28.85	27.27	gi|149024327	complement component 1, q subcomponent, beta polypeptide, isoform CRA_b [Rattus norvegicus]	Rattus norvegicus	9
141	0	8.3	28.85	28.85	27.27	gi|9506433	complement C1q subcomponent subunit B precursor [Rattus norvegicus]	Rattus norvegicus	9
142	8.22	15.08	70.55	67.81	63.7	gi|802111	zero beta-globin [Rattus norvegicus]	Rattus norvegicus	20
142	0	15.08	70.07	67.35	63.27	gi|40445397	hemoglobin, beta adult major chain [Rattus norvegicus]	Rattus norvegicus	20
142	0	15.08	70.07	67.35	63.27	gi|395937	0 beta-2 globin [Rattus norvegicus]	Rattus norvegicus	20
143	7.93	10.01	18.58	11.03	8.939	gi|13242239	hepatocyte growth factor-like protein precursor [Rattus norvegicus]	Rattus norvegicus	5
144	7.7	7.72	74.63	74.63	74.63	gi|149034289	rCG21048 [Rattus norvegicus]	Rattus norvegicus	6
145	0	5.51	3.932	3.396	2.77	gi|392347248	PREDICTED: maltase-glucoamylase, intestinal-like [Rattus norvegicus]	Rattus norvegicus	3
145	0	7.18	9.141	8.672	8.281	gi|392347244	PREDICTED: maltase-glucoamylase, intestinal-like, partial [Rattus norvegicus]	Rattus norvegicus	5
145	7.43	7.47	6.806	6.185	5.409	gi|392339909	PREDICTED: uncharacterized protein LOC679818 [Rattus norvegicus]	Rattus norvegicus	6
145	0	7.47	8.538	7.735	6.68	gi|392347250	PREDICTED: maltase-glucoamylase, intestinal-like [Rattus norvegicus]	Rattus norvegicus	6
145	0	7.47	10.26	9.266	8.271	gi|149065352	rCG28346 [Rattus norvegicus]	Rattus norvegicus	6
146	7.42	7.44	42.62	42.62	42.62	gi|149034301	rCG64219 [Rattus norvegicus]	Rattus norvegicus	6
147	0	5.22	8.06	6.557	5.601	gi|158186711	coagulation factor XIII A chain [Rattus norvegicus]	Rattus norvegicus	3
147	7.24	7.27	9.29	7.787	6.831	gi|57012728	RecName: Full=Coagulation factor XIII A chain; Short=Coagulation factor XIIIa; AltName: Full=Protein-glutamine gamma-glutamyltransferase A chain; AltName: Full=Transglutaminase A chain; Flags: Precursor	Rattus norvegicus	4
148	6.94	6.97	9.595	7.113	4.88	gi|25742617	epidermal growth factor receptor precursor [Rattus norvegicus]	Rattus norvegicus	6
148	0	6.97	9.264	7.113	4.88	gi|315227975	epidermal growth factor receptor [Rattus norvegicus]	Rattus norvegicus	6
148	0	6.97	9.264	7.113	4.88	gi|315227973	epidermal growth factor receptor [Rattus norvegicus]	Rattus norvegicus	6
148	0	6.97	9.264	7.113	4.88	gi|149044710	epidermal growth factor receptor, isoform CRA_b [Rattus norvegicus]	Rattus norvegicus	6
148	0	6.97	16.46	13.35	9.161	gi|149044709	epidermal growth factor receptor, isoform CRA_a [Rattus norvegicus]	Rattus norvegicus	6
149	6.92	6.99	8.941	7.137	4.784	gi|149023319	attractin, isoform CRA_a [Rattus norvegicus]	Rattus norvegicus	6
149	0	6.99	7.961	6.355	4.26	gi|13786196	attractin precursor [Rattus norvegicus]	Rattus norvegicus	6
149	0	6.99	8.941	7.137	4.784	gi|12275312	attractin [Rattus norvegicus]	Rattus norvegicus	6
150	6.8	13.72	31.39	31.39	28.1	gi|112984278	complement factor H-related protein 1 precursor [Rattus norvegicus]	Rattus norvegicus	14
151	6.78	6.8	18.47	18.15	14.65	gi|81883123	RecName: Full=Fibrinogen-like protein 1; Flags: Precursor	Rattus norvegicus	4
151	0	6.61	17.6	17.23	17.23	gi|25282415	fibrinogen-like protein 1 precursor [Rattus norvegicus]	Rattus norvegicus	4
152	6.78	6.8	34.29	30.61	28.98	gi|56606098	complement C1q subcomponent subunit C precursor [Rattus norvegicus]	Rattus norvegicus	11
152	0	6.8	33.87	30.24	28.63	gi|149024329	complement component 1, q subcomponent, gamma polypeptide [Rattus norvegicus]	Rattus norvegicus	11
153	6.56	6.57	56.9	50.86	50.86	gi|149034299	rCG21088 [Rattus norvegicus]	Rattus norvegicus	4
154	0	4.37	50.72	43.48	43.48	gi|149041555	apolipoprotein C-III, isoform CRA_b [Rattus norvegicus]	Rattus norvegicus	11
154	0	4.37	32.67	31.68	31.68	gi|6226553	RecName: Full=Apolipoprotein C-III; Short=Apo-CIII; Short=ApoC-III; AltName: Full=Apolipoprotein C3; Flags: Precursor	Rattus norvegicus	22
154	6.41	6.43	52	51	51	gi|402534546	apolipoprotein C-III precursor [Rattus norvegicus]	Rattus norvegicus	31
155	6.3	6.32	19.79	18.53	14.11	gi|149042913	rCG32401, isoform CRA_b [Rattus norvegicus]	Rattus norvegicus	6
155	0	6.32	19.07	17.85	13.59	gi|149042912	rCG32401, isoform CRA_a [Rattus norvegicus]	Rattus norvegicus	6
156	0	6.09	37.8	37.8	37.8	gi|2143802	Ig lambda2-like chain - rat (fragment)	Rattus norvegicus	10
156	0	9.95	63.81	63.81	63.81	gi|204870	Ig lambda-chain C2-region, partial [Rattus norvegicus]	Rattus norvegicus	15
156	0	9.95	64.42	64.42	64.42	gi|125899	RecName: Full=Ig lambda-2 chain C region	Rattus norvegicus	15
156	0	12.15	43.48	36.23	36.23	gi|89258025	immunoglobulin lambda light chain [Rattus norvegicus]	Rattus norvegicus	16
156	0	12.15	43.27	36.06	36.06	gi|89258015	immunoglobulin lambda light chain [Rattus norvegicus]	Rattus norvegicus	16
156	0	12.85	41.03	36.75	35.47	gi|1929920	anti-idiotype immunoglobulin M light chain [Rattus norvegicus]	Rattus norvegicus	17
156	0	12.47	37.39	37.39	37.39	gi|392352201	PREDICTED: immunoglobulin lambda-like polypeptide 5-like [Rattus norvegicus]	Rattus norvegicus	17
156	6.26	13.17	50.48	43.27	43.27	gi|89258023	immunoglobulin lambda light chain [Rattus norvegicus]	Rattus norvegicus	18
157	6.17	6.23	20.16	16.28	14.34	gi|62198215	C4b-binding protein beta chain precursor [Rattus norvegicus]	Rattus norvegicus	6
157	0	6.23	20.16	16.28	14.34	gi|2493794	RecName: Full=C4b-binding protein beta chain; Flags: Precursor	Rattus norvegicus	6
158	6.15	6.16	20.08	20.08	20.08	gi|6981568	extracellular superoxide dismutase [Cu-Zn] precursor [Rattus norvegicus]	Rattus norvegicus	5
158	0	6.16	20.08	20.08	20.08	gi|394739	epididymal secretory superoxide dismutase [Rattus norvegicus]	Rattus norvegicus	5
159	6.04	6.05	7.339	7.339	5.657	gi|25742763	78 kDa glucose-regulated protein precursor [Rattus norvegicus]	Rattus norvegicus	3
159	0	6	7.298	7.298	7.298	gi|149038951	heat shock 70kDa protein 5 (glucose-regulated protein), isoform CRA_b [Rattus norvegicus]	Rattus norvegicus	3
160	6.02	6.02	46.32	46.32	46.32	gi|554445	immunoglobulin heavy chain [Rattus norvegicus]	Rattus norvegicus	6
160	0	6.02	65.67	65.67	65.67	gi|149034292	rCG21061 [Rattus norvegicus]	Rattus norvegicus	6
161	0	22.43	87.76	85.71	81.63	gi|164448680	hemoglobin subunit beta-2 [Rattus norvegicus]	Rattus norvegicus	31
161	6	24.47	96.6	94.56	90.48	gi|55825	unnamed protein product [Rattus norvegicus]	Rattus norvegicus	34
162	6	10	65.93	65.93	65.93	gi|7650282	immunoglobulin kappa light chain variable region [Rattus norvegicus]	Rattus norvegicus	13
163	0	6.13	18.93	13.33	7.733	gi|149031965	type II keratin Kb1 [Rattus norvegicus]	Rattus norvegicus	8
163	6	8.66	17.44	14.08	10.72	gi|120474989	keratin, type II cytoskeletal 1 [Rattus norvegicus]	Rattus norvegicus	16
163	0	8.66	11.52	10.72	10.72	gi|81891716	RecName: Full=Keratin, type II cytoskeletal 1; AltName: Full=Cytokeratin-1; Short=CK-1; AltName: Full=Keratin-1; Short=K1; AltName: Full=Type-II keratin Kb1	Rattus norvegicus	16
164	6	6	23.58	21.54	21.54	gi|157822923	trypsin V-A precursor [Rattus norvegicus]	Rattus norvegicus	5
165	6	6	34.26	26.85	26.85	gi|56435	IGF-IA precursor [Rattus norvegicus]	Rattus norvegicus	3
165	0	6	29.13	22.83	22.83	gi|204752	insulin like growth factor I [Rattus norvegicus]	Rattus norvegicus	3
165	0	6	20.44	16.02	16.02	gi|204299	insulin-like growth factor [Rattus norvegicus]	Rattus norvegicus	3
165	0	6	27.01	21.17	21.17	gi|163659887	insulin-like growth factor I isoform b preproprotein [Rattus norvegicus]	Rattus norvegicus	3
165	0	6	25.87	20.28	20.28	gi|163659885	insulin-like growth factor I isoform a preproprotein [Rattus norvegicus]	Rattus norvegicus	3
165	0	6	19.27	15.1	15.1	gi|149067298	insulin-like growth factor 1, isoform CRA_g [Rattus norvegicus]	Rattus norvegicus	3
165	0	6	18.69	14.65	14.65	gi|149067293	insulin-like growth factor 1, isoform CRA_e [Rattus norvegicus]	Rattus norvegicus	3
165	0	6	20.9	16.38	16.38	gi|149067290	insulin-like growth factor 1, isoform CRA_c [Rattus norvegicus]	Rattus norvegicus	3
165	0	6	20.22	15.85	15.85	gi|149067287	insulin-like growth factor 1, isoform CRA_a [Rattus norvegicus]	Rattus norvegicus	3
165	0	6	24.18	18.95	18.95	gi|126723110	insulin-like growth factor I isoform d preproprotein [Rattus norvegicus]	Rattus norvegicus	3
165	0	6	23.27	18.24	18.24	gi|126722711	insulin-like growth factor I isoform c preproprotein [Rattus norvegicus]	Rattus norvegicus	3
165	0	6	21.8	21.8	21.8	gi|204750	insulin-like growth factor precursor [Rattus norvegicus]	Rattus norvegicus	3
165	0	6	22.83	22.83	22.83	gi|111863	insulin-like growth factor I precursor form 2 - rat	Rattus norvegicus	3
166	5.92	6.02	9.563	9.563	8.108	gi|68565352	RecName: Full=Multiple inositol polyphosphate phosphatase 1; AltName: Full=2,3-bisphosphoglycerate 3-phosphatase; Short=2,3-BPG phosphatase; AltName: Full=Inositol (1,3,4,5)-tetrakisphosphate 3-phosphatase; Short=Ins(1,3,4,5)P(4) 3-phosphatase; Flags: Precursor	Rattus norvegicus	3
166	0	6.02	9.563	9.563	8.108	gi|62638939	PREDICTED: multiple inositol polyphosphate phosphatase 1-like [Rattus norvegicus]	Rattus norvegicus	3
166	0	6.02	9.563	9.563	8.108	gi|158749647	multiple inositol polyphosphate phosphatase 1 precursor [Rattus norvegicus]	Rattus norvegicus	3
167	0	3.87	31.93	26.89	19.33	gi|205261	mannose-binding protein A [Rattus norvegicus]	Rattus norvegicus	5
167	5.9	6.05	34.87	29.83	22.27	gi|61098193	mannose-binding protein A precursor [Rattus norvegicus]	Rattus norvegicus	6
168	5.87	5.94	31.53	27.03	27.03	gi|643606	NGF-binding Ig kappa chain, partial [Rattus norvegicus]	Rattus norvegicus	4
168	0	10.22	36.67	30.42	26.25	gi|92401	Ig kappa chain precursor - rat	Rattus norvegicus	38
169	5.85	5.92	13.46	13.46	13.46	gi|9506445	carbonic anhydrase 2 [Rattus norvegicus]	Rattus norvegicus	3
170	5.81	5.94	25.74	20.79	20.79	gi|392342149	PREDICTED: tetranectin-like [Rattus norvegicus]	Rattus norvegicus	4
171	0	4.4	60.18	60.18	46.9	gi|300682129	TPA: immunoglobulin heavy chain variable region [Rattus norvegicus]	Rattus norvegicus	7
171	5.75	5.83	31.28	31.28	26.75	gi|392349128	PREDICTED: Ig heavy chain Mem5-like [Rattus norvegicus]	Rattus norvegicus	9
172	0	5.83	47.54	40.98	31.97	gi|149027665	rCG47029 [Rattus norvegicus]	Rattus norvegicus	4
172	5.73	5.84	64.58	56.25	51.04	gi|7650272	immunoglobulin kappa light chain variable region [Rattus norvegicus]	Rattus norvegicus	6
172	0	13.45	56.49	42.26	35.56	gi|38571753	LOC500183 protein [Rattus norvegicus]	Rattus norvegicus	57
173	5.4	5.46	20.08	20.08	18.03	gi|21426809	adiponectin precursor [Rattus norvegicus]	Rattus norvegicus	4
174	5.37	5.43	2.509	2.509	2.151	gi|392347136	PREDICTED: collagen alpha-2(I) chain-like isoform 2 [Rattus norvegicus]	Rattus norvegicus	3
174	0	5.43	2.551	2.551	2.187	gi|392347134	PREDICTED: collagen alpha-2(I) chain-like isoform 1 [Rattus norvegicus]	Rattus norvegicus	3
174	0	5.43	2.551	2.551	2.187	gi|16758080	collagen alpha-2(I) chain precursor [Rattus norvegicus]	Rattus norvegicus	3
175	5.3	5.38	29.03	29.03	25	gi|157821489	apolipoprotein C-IV precursor [Rattus norvegicus]	Rattus norvegicus	3
176	0	4	16.53	16.53	16.53	gi|149034304	rCG63169 [Rattus norvegicus]	Rattus norvegicus	4
176	5.01	5.06	34.48	34.48	34.48	gi|149034305	rCG21082 [Rattus norvegicus]	Rattus norvegicus	5
177	0	15.64	51.39	51.39	48.96	gi|149028001	complement factor B, isoform CRA_e [Rattus norvegicus]	Rattus norvegicus	24
177	0	40.25	75.42	75.42	75.42	gi|149027997	complement factor B, isoform CRA_a [Rattus norvegicus]	Rattus norvegicus	55
177	0	85.15	65.9	65.9	59.4	gi|149027999	complement factor B, isoform CRA_c [Rattus norvegicus]	Rattus norvegicus	108
177	4.97	91.34	67.41	67.41	61.1	gi|46237594	B-factor, properdin [Rattus norvegicus]	Rattus norvegicus	114
177	0	91.34	67.23	67.23	60.94	gi|218156285	complement factor B precursor [Rattus norvegicus]	Rattus norvegicus	114
178	4.94	5.02	14.9	12.94	12.94	gi|57164117	apolipoprotein N precursor [Rattus norvegicus]	Rattus norvegicus	4
179	0	4	34.55	25.45	25.45	gi|818019	beta-2-microglobulin C-terminal fragment (55 AA) [Rattus norvegicus]	Rattus norvegicus	4
179	4.93	4.98	27.73	23.53	19.33	gi|7549746	beta-2-microglobulin precursor [Rattus norvegicus]	Rattus norvegicus	6
180	4.84	4.92	7.959	5.21	5.21	gi|77020250	proprotein convertase subtilisin/kexin type 9 precursor [Rattus norvegicus]	Rattus norvegicus	4
181	4.76	4.82	23.26	23.26	23.26	gi|479224	Ig kappa chain precursor - rat (fragment)	Rattus norvegicus	6
182	4.6	4.63	12.92	11.07	11.07	gi|6981088	insulin-like growth factor-binding protein 5 precursor [Rattus norvegicus]	Rattus norvegicus	3
183	4.55	4.62	11.29	11.29	9.677	gi|270483883	phospholipid transfer protein precursor [Rattus norvegicus]	Rattus norvegicus	4
183	0	4.62	14.18	14.18	12.15	gi|149042911	phospholipid transfer protein (predicted) [Rattus norvegicus]	Rattus norvegicus	4
184	4.51	4.54	35	25.71	25.71	gi|149066014	parvalbumin, isoform CRA_b [Rattus norvegicus]	Rattus norvegicus	3
184	0	4.54	44.55	32.73	32.73	gi|11968064	parvalbumin alpha [Rattus norvegicus]	Rattus norvegicus	3
185	4.49	6.83	10.04	10.04	10.04	gi|48040428	hyaluronan-binding protein 2 precursor [Rattus norvegicus]	Rattus norvegicus	6
185	0	6.83	10.75	10.75	10.75	gi|125858025	Habp2 protein [Rattus norvegicus]	Rattus norvegicus	6
186	4.44	4.47	23.53	23.53	23.53	gi|149027664	rCG64161 [Rattus norvegicus]	Rattus norvegicus	3
187	4.42	4.45	14.42	12.36	9.611	gi|149021389	coagulation factor XI, isoform CRA_a [Rattus norvegicus]	Rattus norvegicus	4
187	0	4.45	18.91	16.03	13.46	gi|149021390	coagulation factor XI, isoform CRA_b [Rattus norvegicus]	Rattus norvegicus	4
188	4.35	4.37	6.775	4.768	3.764	gi|157822919	neutral alpha-glucosidase AB [Rattus norvegicus]	Rattus norvegicus	3
189	4.26	4.28	30.38	30.38	25.95	gi|204891	immunoglobulin heavy chain, partial [Rattus norvegicus]	Rattus norvegicus	4
189	0	4.28	40.68	40.68	34.75	gi|149034307	rCG21094 [Rattus norvegicus]	Rattus norvegicus	4
190	4.24	4.25	15.75	15.75	15.75	gi|27752333	immunoglobulin delta heavy chain secreted form [Rattus norvegicus]	Rattus norvegicus	4
190	0	4.25	17.62	17.62	17.62	gi|149043998	rCG27780 [Rattus norvegicus]	Rattus norvegicus	4
190	0	4.25	19.8	19.8	19.8	gi|118947	RecName: Full=Ig delta chain C region	Rattus norvegicus	4
191	0	3.52	27.1	27.1	27.1	gi|6433984	immunoglobulin light chain variable region [Rattus norvegicus]	Rattus norvegicus	2
191	0	3.52	17.91	17.91	17.91	gi|215959456	monoclonal antibody B2E3(B) immunoglobulin kappa chain variable domain [Rattus norvegicus]	Rattus norvegicus	2
191	0	3.52	26.09	26.09	26.09	gi|149037311	rCG53368 [Rattus norvegicus]	Rattus norvegicus	2
191	4.15	4.22	36.52	36.52	36.52	gi|149037312	rCG53365 [Rattus norvegicus]	Rattus norvegicus	3
191	0	12.16	41.2	34.76	32.62	gi|187469816	Unknown (protein for MGC:189510) [Rattus norvegicus]	Rattus norvegicus	55
192	4.03	4.03	18.37	18.37	13.47	gi|56606082	complement C1q subcomponent subunit A precursor [Rattus norvegicus]	Rattus norvegicus	3
193	0	4.01	6.522	6.522	5.842	gi|149053909	procollagen, type 1, alpha 1, isoform CRA_a [Rattus norvegicus]	Rattus norvegicus	4
193	4.01	4.01	4.542	4.542	4.198	gi|2894106	Collagen alpha1 [Rattus norvegicus]	Rattus norvegicus	5
193	0	4.01	4.542	4.542	4.198	gi|158711704	collagen alpha-1(I) chain precursor [Rattus norvegicus]	Rattus norvegicus	5
194	4.01	4.01	7.557	6.297	5.29	gi|293344700	PREDICTED: gastric triacylglycerol lipase-like [Rattus norvegicus]	Rattus norvegicus	2
195	0	16.14	30.19	30.19	30.19	gi|392341366	PREDICTED: N-acetylmuramoyl-L-alanine amidase [Rattus norvegicus]	Rattus norvegicus	12
195	0	16.14	36.57	36.57	36.57	gi|149034732	rCG29400 [Rattus norvegicus]	Rattus norvegicus	12
195	4	22.41	34.69	34.69	34.69	gi|392349258	PREDICTED: N-acetylmuramoyl-L-alanine amidase [Rattus norvegicus]	Rattus norvegicus	18
196	0	6	35.16	35.16	35.16	gi|7650298	immunoglobulin kappa light chain variable region [Rattus norvegicus]	Rattus norvegicus	9
196	4	8	54.95	54.95	54.95	gi|7650286	immunoglobulin kappa light chain variable region [Rattus norvegicus]	Rattus norvegicus	10
196	0	8	42.74	42.74	42.74	gi|149037301	rCG53362 [Rattus norvegicus]	Rattus norvegicus	10
197	0	4.09	21.95	20.73	19.92	gi|157820715	trypsin 4 precursor [Rattus norvegicus]	Rattus norvegicus	11
197	4	6	32.52	31.3	19.51	gi|149065388	rCG27979 [Rattus norvegicus]	Rattus norvegicus	19
198	0	2	19	19	11	gi|6900844	immunoglobulin heavy chain variable region [Rattus norvegicus]	Rattus norvegicus	2
198	0	2	15.7	15.7	9.091	gi|227464387	murine Fc-gamma receptor II/III-specific monoclonal antibody immunoglobulin heavy chain variable region [Rattus norvegicus]	Rattus norvegicus	2
198	0	2	15.32	15.32	8.871	gi|204779	immunoglobulin heavy chain, partial [Rattus norvegicus]	Rattus norvegicus	2
198	0	2	22.62	22.62	13.1	gi|183223820	immunoglobulin heavy chain variable region [Rattus norvegicus]	Rattus norvegicus	2
198	0	2	28.36	28.36	16.42	gi|149034272	rCG21079 [Rattus norvegicus]	Rattus norvegicus	2
198	0	2	23.46	23.46	13.58	gi|12055450	immunoglobulin heavy chain variable region [Rattus norvegicus]	Rattus norvegicus	2
198	0	2	24.21	11.58	11.58	gi|6900850	immunoglobulin heavy chain variable region [Rattus norvegicus]	Rattus norvegicus	3
198	0	2	19.13	9.565	9.565	gi|8546958	immunoglobulin heavy chain variable region [Rattus norvegicus]	Rattus norvegicus	3
198	0	2	21.36	10.68	10.68	gi|7673576	immunoglobulin heavy chain variable region [Rattus norvegicus]	Rattus norvegicus	3
198	0	2	20.56	10.28	10.28	gi|7414607	immunoglobulin heavy chain variable region [Rattus norvegicus]	Rattus norvegicus	3
198	0	2	22.92	11.46	11.46	gi|6900894	immunoglobulin heavy chain variable region [Rattus norvegicus]	Rattus norvegicus	3
198	0	2	22.22	11.11	11.11	gi|6900880	immunoglobulin heavy chain variable region [Rattus norvegicus]	Rattus norvegicus	3
198	0	2	11.76	10.78	10.78	gi|6900866	immunoglobulin heavy chain variable region [Rattus norvegicus]	Rattus norvegicus	3
198	0	2	11.54	10.58	10.58	gi|6900860	immunoglobulin heavy chain variable region [Rattus norvegicus]	Rattus norvegicus	3
198	0	2	21.15	10.58	10.58	gi|6900832	immunoglobulin heavy chain variable region [Rattus norvegicus]	Rattus norvegicus	3
198	0	2	21.57	10.78	10.78	gi|6900754	immunoglobulin heavy chain variable region [Rattus norvegicus]	Rattus norvegicus	3
198	0	2	21.57	10.78	10.78	gi|6900732	immunoglobulin heavy chain variable region [Rattus norvegicus]	Rattus norvegicus	3
198	0	2	12	11	11	gi|6900714	immunoglobulin heavy chain variable region [Rattus norvegicus]	Rattus norvegicus	3
198	0	2	21.36	10.68	10.68	gi|6900690	immunoglobulin heavy chain variable region [Rattus norvegicus]	Rattus norvegicus	3
198	0	2	21.78	10.89	10.89	gi|6900676	immunoglobulin heavy chain variable region [Rattus norvegicus]	Rattus norvegicus	3
198	0	2	20.95	10.48	10.48	gi|6900668	immunoglobulin heavy chain variable region [Rattus norvegicus]	Rattus norvegicus	3
198	0	2	21.78	10.89	10.89	gi|6900656	immunoglobulin heavy chain variable region [Rattus norvegicus]	Rattus norvegicus	3
198	0	2	22.22	11.11	11.11	gi|6900640	immunoglobulin heavy chain variable region [Rattus norvegicus]	Rattus norvegicus	3
198	0	2	21.36	10.68	10.68	gi|6900637	immunoglobulin heavy chain variable region [Rattus norvegicus]	Rattus norvegicus	3
198	0	2	20.95	10.48	10.48	gi|6900633	immunoglobulin heavy chain variable region [Rattus norvegicus]	Rattus norvegicus	3
198	0	2	11.76	10.78	10.78	gi|6900584	immunoglobulin heavy chain variable region [Rattus norvegicus]	Rattus norvegicus	3
198	0	2	21.36	10.68	10.68	gi|6900582	immunoglobulin heavy chain variable region [Rattus norvegicus]	Rattus norvegicus	3
198	0	2	21.57	10.78	10.78	gi|6900561	immunoglobulin heavy chain variable region [Rattus norvegicus]	Rattus norvegicus	3
198	0	2	21.36	10.68	10.68	gi|6900547	immunoglobulin heavy chain variable region [Rattus norvegicus]	Rattus norvegicus	3
198	0	2	21.57	10.78	10.78	gi|6900545	immunoglobulin heavy chain variable region [Rattus norvegicus]	Rattus norvegicus	3
198	0	2	21.15	10.58	10.58	gi|6900518	immunoglobulin heavy chain variable region [Rattus norvegicus]	Rattus norvegicus	3
198	0	2	13.48	12.36	12.36	gi|183223826	immunoglobulin heavy chain variable region [Rattus norvegicus]	Rattus norvegicus	3
198	0	2	23.91	11.96	11.96	gi|183223786	immunoglobulin heavy chain variable region [Rattus norvegicus]	Rattus norvegicus	3
198	0	2	11.32	10.38	10.38	gi|150188362	immunoglobulin heavy chain variable region [Rattus norvegicus]	Rattus norvegicus	3
198	0	2	21.36	10.68	10.68	gi|150188321	immunoglobulin heavy chain variable region [Rattus norvegicus]	Rattus norvegicus	3
198	0	2	15.89	10.28	10.28	gi|150188278	immunoglobulin heavy chain variable region [Rattus norvegicus]	Rattus norvegicus	3
198	0	2	24.18	12.09	12.09	gi|12055410	immunoglobulin heavy chain variable region [Rattus norvegicus]	Rattus norvegicus	3
198	0	2	26.83	13.41	13.41	gi|118026462	immunoglobulin heavy chain variable region [Rattus norvegicus]	Rattus norvegicus	3
198	0	2	11.22	11.22	11.22	gi|6900852	immunoglobulin heavy chain variable region [Rattus norvegicus]	Rattus norvegicus	3
198	0	2	10.89	10.89	10.89	gi|6900820	immunoglobulin heavy chain variable region [Rattus norvegicus]	Rattus norvegicus	3
198	0	2	10.58	10.58	10.58	gi|6900784	immunoglobulin heavy chain variable region [Rattus norvegicus]	Rattus norvegicus	3
198	0	2	10.68	10.68	10.68	gi|6900764	immunoglobulin heavy chain variable region [Rattus norvegicus]	Rattus norvegicus	3
198	0	2	10.89	10.89	10.89	gi|6900744	immunoglobulin heavy chain variable region [Rattus norvegicus]	Rattus norvegicus	3
198	0	2	10.09	10.09	10.09	gi|6900738	immunoglobulin heavy chain variable region [Rattus norvegicus]	Rattus norvegicus	3
198	0	2	11	11	11	gi|6900724	immunoglobulin heavy chain variable region [Rattus norvegicus]	Rattus norvegicus	3
198	0	2	10.68	10.68	10.68	gi|6900604	immunoglobulin heavy chain variable region [Rattus norvegicus]	Rattus norvegicus	3
198	0	2	10.78	10.78	10.78	gi|6900600	immunoglobulin heavy chain variable region [Rattus norvegicus]	Rattus norvegicus	3
198	0	2	10.78	10.78	10.78	gi|6900541	immunoglobulin heavy chain variable region [Rattus norvegicus]	Rattus norvegicus	3
198	0	2	12.09	12.09	12.09	gi|183223814	immunoglobulin heavy chain variable region [Rattus norvegicus]	Rattus norvegicus	3
198	0	2	10.89	10.89	10.89	gi|150188366	immunoglobulin heavy chain variable region [Rattus norvegicus]	Rattus norvegicus	3
198	0	2	10.09	10.09	10.09	gi|150188213	immunoglobulin heavy chain variable region [Rattus norvegicus]	Rattus norvegicus	3
198	0	2	10.58	10.58	10.58	gi|150188201	immunoglobulin heavy chain variable region [Rattus norvegicus]	Rattus norvegicus	3
198	0	2	11.11	11.11	11.11	gi|150170978	immunoglobulin heavy chain variable region [Rattus norvegicus]	Rattus norvegicus	3
198	0	2	10.78	10.78	10.78	gi|150170968	immunoglobulin heavy chain variable region [Rattus norvegicus]	Rattus norvegicus	3
198	0	2	10.78	10.78	10.78	gi|150170966	immunoglobulin heavy chain variable region [Rattus norvegicus]	Rattus norvegicus	3
198	0	2	13.58	13.58	13.58	gi|12055446	immunoglobulin heavy chain variable region [Rattus norvegicus]	Rattus norvegicus	3
198	0	2	13.58	13.58	13.58	gi|12055440	immunoglobulin heavy chain variable region [Rattus norvegicus]	Rattus norvegicus	3
198	0	2	12.09	12.09	12.09	gi|12055422	immunoglobulin heavy chain variable region [Rattus norvegicus]	Rattus norvegicus	3
198	0	2.08	16.31	16.31	12.06	gi|643607	NGF-binding Ig heavy chain, partial [Rattus norvegicus]	Rattus norvegicus	4
198	4	4	24.21	23.16	23.16	gi|6900734	immunoglobulin heavy chain variable region [Rattus norvegicus]	Rattus norvegicus	5
198	0	4	22.12	21.15	21.15	gi|6900526	immunoglobulin heavy chain variable region [Rattus norvegicus]	Rattus norvegicus	5
198	0	4	20.75	20.75	20.75	gi|6900848	immunoglobulin heavy chain variable region [Rattus norvegicus]	Rattus norvegicus	5
198	0	4	21.15	21.15	21.15	gi|6900674	immunoglobulin heavy chain variable region [Rattus norvegicus]	Rattus norvegicus	5
198	0	4	21.36	21.36	21.36	gi|6900652	immunoglobulin heavy chain variable region [Rattus norvegicus]	Rattus norvegicus	5
198	0	4	20.95	20.95	20.95	gi|6900563	immunoglobulin heavy chain variable region [Rattus norvegicus]	Rattus norvegicus	5
198	0	4	22.45	22.45	22.45	gi|6900557	immunoglobulin heavy chain variable region [Rattus norvegicus]	Rattus norvegicus	5
198	0	4	20.37	20.37	20.37	gi|150188335	immunoglobulin heavy chain variable region [Rattus norvegicus]	Rattus norvegicus	5
198	0	4	21.36	21.36	21.36	gi|150188291	immunoglobulin heavy chain variable region [Rattus norvegicus]	Rattus norvegicus	5
198	0	4	21.57	21.57	21.57	gi|150188286	immunoglobulin heavy chain variable region [Rattus norvegicus]	Rattus norvegicus	5
198	0	4	26.83	26.83	26.83	gi|12055448	immunoglobulin heavy chain variable region [Rattus norvegicus]	Rattus norvegicus	5
198	0	2.45	31.67	22.5	22.5	gi|7414587	immunoglobulin heavy chain variable region [Rattus norvegicus]	Rattus norvegicus	5
198	0	2.45	22.88	22.88	22.88	gi|8546960	immunoglobulin heavy chain variable region [Rattus norvegicus]	Rattus norvegicus	5
198	0	2	18.03	18.03	12.88	gi|392349116	PREDICTED: uncharacterized protein LOC100911906 [Rattus norvegicus]	Rattus norvegicus	5
198	0	2	24.42	24.42	17.44	gi|392341291	PREDICTED: Ig heavy chain V-III region VH26-like [Rattus norvegicus]	Rattus norvegicus	5
198	0	2	34.71	25.62	22.31	gi|149034273	rCG21070 [Rattus norvegicus]	Rattus norvegicus	5
198	0	4	33.33	22.92	22.92	gi|183223810	immunoglobulin heavy chain variable region [Rattus norvegicus]	Rattus norvegicus	6
198	0	4	23	22	22	gi|7414618	immunoglobulin heavy chain variable region [Rattus norvegicus]	Rattus norvegicus	6
198	0	4	27.38	26.19	26.19	gi|6901000	immunoglobulin heavy chain variable region [Rattus norvegicus]	Rattus norvegicus	6
198	0	4	23.23	22.22	22.22	gi|6900990	immunoglobulin heavy chain variable region [Rattus norvegicus]	Rattus norvegicus	6
198	0	4	21.7	20.75	20.75	gi|6900830	immunoglobulin heavy chain variable region [Rattus norvegicus]	Rattus norvegicus	6
198	0	4	23	22	22	gi|6900778	immunoglobulin heavy chain variable region [Rattus norvegicus]	Rattus norvegicus	6
198	0	4	22.77	21.78	21.78	gi|6900752	immunoglobulin heavy chain variable region [Rattus norvegicus]	Rattus norvegicus	6
198	0	4	22.12	21.15	21.15	gi|6900728	immunoglobulin heavy chain variable region [Rattus norvegicus]	Rattus norvegicus	6
198	0	4	22.12	21.15	21.15	gi|6900704	immunoglobulin heavy chain variable region [Rattus norvegicus]	Rattus norvegicus	6
198	0	4	22.33	21.36	21.36	gi|6900700	immunoglobulin heavy chain variable region [Rattus norvegicus]	Rattus norvegicus	6
198	0	4	22.55	21.57	21.57	gi|6900520	immunoglobulin heavy chain variable region [Rattus norvegicus]	Rattus norvegicus	6
198	0	4	24.21	23.16	23.16	gi|183979204	immunoglobulin heavy chain variable region [Rattus norvegicus]	Rattus norvegicus	6
198	0	4	35.56	24.44	24.44	gi|183223822	immunoglobulin heavy chain variable region [Rattus norvegicus]	Rattus norvegicus	6
198	0	4	21.1	20.18	20.18	gi|150188349	immunoglobulin heavy chain variable region [Rattus norvegicus]	Rattus norvegicus	6
198	0	4	19.49	18.64	18.64	gi|150188006	immunoglobulin heavy chain variable region [Rattus norvegicus]	Rattus norvegicus	6
198	0	4	18.64	18.64	18.64	gi|8546956	immunoglobulin heavy chain variable region [Rattus norvegicus]	Rattus norvegicus	6
198	0	4	22.45	22.45	22.45	gi|7414624	immunoglobulin heavy chain variable region [Rattus norvegicus]	Rattus norvegicus	6
198	0	4	20.56	20.56	20.56	gi|7414616	immunoglobulin heavy chain variable region [Rattus norvegicus]	Rattus norvegicus	6
198	0	4	21.57	21.57	21.57	gi|7414611	immunoglobulin heavy chain variable region [Rattus norvegicus]	Rattus norvegicus	6
198	0	4	20.95	20.95	20.95	gi|7414609	immunoglobulin heavy chain variable region [Rattus norvegicus]	Rattus norvegicus	6
198	0	4	22	22	22	gi|7414595	immunoglobulin heavy chain variable region [Rattus norvegicus]	Rattus norvegicus	6
198	0	4	23.4	23.4	23.4	gi|6900992	immunoglobulin heavy chain variable region [Rattus norvegicus]	Rattus norvegicus	6
198	0	4	21.36	21.36	21.36	gi|6900886	immunoglobulin heavy chain variable region [Rattus norvegicus]	Rattus norvegicus	6
198	0	4	23.66	23.66	23.66	gi|6900882	immunoglobulin heavy chain variable region [Rattus norvegicus]	Rattus norvegicus	6
198	0	4	25.58	25.58	25.58	gi|6900878	immunoglobulin heavy chain variable region [Rattus norvegicus]	Rattus norvegicus	6
198	0	4	23.4	23.4	23.4	gi|6900874	immunoglobulin heavy chain variable region [Rattus norvegicus]	Rattus norvegicus	6
198	0	4	22.22	22.22	22.22	gi|6900868	immunoglobulin heavy chain variable region [Rattus norvegicus]	Rattus norvegicus	6
198	0	4	22.45	22.45	22.45	gi|6900864	immunoglobulin heavy chain variable region [Rattus norvegicus]	Rattus norvegicus	6
198	0	4	22	22	22	gi|6900842	immunoglobulin heavy chain variable region [Rattus norvegicus]	Rattus norvegicus	6
198	0	4	21.57	21.57	21.57	gi|6900826	immunoglobulin heavy chain variable region [Rattus norvegicus]	Rattus norvegicus	6
198	0	4	21.36	21.36	21.36	gi|6900824	immunoglobulin heavy chain variable region [Rattus norvegicus]	Rattus norvegicus	6
198	0	4	21.78	21.78	21.78	gi|6900818	immunoglobulin heavy chain variable region [Rattus norvegicus]	Rattus norvegicus	6
198	0	4	22	22	22	gi|6900816	immunoglobulin heavy chain variable region [Rattus norvegicus]	Rattus norvegicus	6
198	0	4	21.57	21.57	21.57	gi|6900806	immunoglobulin heavy chain variable region [Rattus norvegicus]	Rattus norvegicus	6
198	0	4	21.57	21.57	21.57	gi|6900804	immunoglobulin heavy chain variable region [Rattus norvegicus]	Rattus norvegicus	6
198	0	4	21.57	21.57	21.57	gi|6900802	immunoglobulin heavy chain variable region [Rattus norvegicus]	Rattus norvegicus	6
198	0	4	21.78	21.78	21.78	gi|6900800	immunoglobulin heavy chain variable region [Rattus norvegicus]	Rattus norvegicus	6
198	0	4	21.57	21.57	21.57	gi|6900798	immunoglobulin heavy chain variable region [Rattus norvegicus]	Rattus norvegicus	6
198	0	4	20.95	20.95	20.95	gi|6900794	immunoglobulin heavy chain variable region [Rattus norvegicus]	Rattus norvegicus	6
198	0	4	23.16	23.16	23.16	gi|6900790	immunoglobulin heavy chain variable region [Rattus norvegicus]	Rattus norvegicus	6
198	0	4	21.36	21.36	21.36	gi|6900780	immunoglobulin heavy chain variable region [Rattus norvegicus]	Rattus norvegicus	6
198	0	4	22	22	22	gi|6900774	immunoglobulin heavy chain variable region [Rattus norvegicus]	Rattus norvegicus	6
198	0	4	20.56	20.56	20.56	gi|6900772	immunoglobulin heavy chain variable region [Rattus norvegicus]	Rattus norvegicus	6
198	0	4	21.57	21.57	21.57	gi|6900768	immunoglobulin heavy chain variable region [Rattus norvegicus]	Rattus norvegicus	6
198	0	4	21.15	21.15	21.15	gi|6900758	immunoglobulin heavy chain variable region [Rattus norvegicus]	Rattus norvegicus	6
198	0	4	21.57	21.57	21.57	gi|6900756	immunoglobulin heavy chain variable region [Rattus norvegicus]	Rattus norvegicus	6
198	0	4	22	22	22	gi|6900750	immunoglobulin heavy chain variable region [Rattus norvegicus]	Rattus norvegicus	6
198	0	4	21.78	21.78	21.78	gi|6900740	immunoglobulin heavy chain variable region [Rattus norvegicus]	Rattus norvegicus	6
198	0	4	20.75	20.75	20.75	gi|6900736	immunoglobulin heavy chain variable region [Rattus norvegicus]	Rattus norvegicus	6
198	0	4	20.95	20.95	20.95	gi|6900730	immunoglobulin heavy chain variable region [Rattus norvegicus]	Rattus norvegicus	6
198	0	4	21.78	21.78	21.78	gi|6900718	immunoglobulin heavy chain variable region [Rattus norvegicus]	Rattus norvegicus	6
198	0	4	21.57	21.57	21.57	gi|6900716	immunoglobulin heavy chain variable region [Rattus norvegicus]	Rattus norvegicus	6
198	0	4	20.56	20.56	20.56	gi|6900710	immunoglobulin heavy chain variable region [Rattus norvegicus]	Rattus norvegicus	6
198	0	4	20.95	20.95	20.95	gi|6900702	immunoglobulin heavy chain variable region [Rattus norvegicus]	Rattus norvegicus	6
198	0	4	20.95	20.95	20.95	gi|6900696	immunoglobulin heavy chain variable region [Rattus norvegicus]	Rattus norvegicus	6
198	0	4	21.15	21.15	21.15	gi|6900686	immunoglobulin heavy chain variable region [Rattus norvegicus]	Rattus norvegicus	6
198	0	4	20.95	20.95	20.95	gi|6900684	immunoglobulin heavy chain variable region [Rattus norvegicus]	Rattus norvegicus	6
198	0	4	20.75	20.75	20.75	gi|6900680	immunoglobulin heavy chain variable region [Rattus norvegicus]	Rattus norvegicus	6
198	0	4	20.75	20.75	20.75	gi|6900666	immunoglobulin heavy chain variable region [Rattus norvegicus]	Rattus norvegicus	6
198	0	4	20.95	20.95	20.95	gi|6900662	immunoglobulin heavy chain variable region [Rattus norvegicus]	Rattus norvegicus	6
198	0	4	21.36	21.36	21.36	gi|6900654	immunoglobulin heavy chain variable region [Rattus norvegicus]	Rattus norvegicus	6
198	0	4	21.57	21.57	21.57	gi|6900650	immunoglobulin heavy chain variable region [Rattus norvegicus]	Rattus norvegicus	6
198	0	4	21.15	21.15	21.15	gi|6900642	immunoglobulin heavy chain variable region [Rattus norvegicus]	Rattus norvegicus	6
198	0	4	20.95	20.95	20.95	gi|6900619	immunoglobulin heavy chain variable region [Rattus norvegicus]	Rattus norvegicus	6
198	0	4	21.78	21.78	21.78	gi|6900617	immunoglobulin heavy chain variable region [Rattus norvegicus]	Rattus norvegicus	6
198	0	4	20.95	20.95	20.95	gi|6900608	immunoglobulin heavy chain variable region [Rattus norvegicus]	Rattus norvegicus	6
198	0	4	22.22	22.22	22.22	gi|6900602	immunoglobulin heavy chain variable region [Rattus norvegicus]	Rattus norvegicus	6
198	0	4	20.75	20.75	20.75	gi|6900595	immunoglobulin heavy chain variable region [Rattus norvegicus]	Rattus norvegicus	6
198	0	4	21.36	21.36	21.36	gi|6900593	immunoglobulin heavy chain variable region [Rattus norvegicus]	Rattus norvegicus	6
198	0	4	20.18	20.18	20.18	gi|6900587	immunoglobulin heavy chain variable region [Rattus norvegicus]	Rattus norvegicus	6
198	0	4	20.37	20.37	20.37	gi|6900567	immunoglobulin heavy chain variable region [Rattus norvegicus]	Rattus norvegicus	6
198	0	4	22	22	22	gi|6900549	immunoglobulin heavy chain variable region [Rattus norvegicus]	Rattus norvegicus	6
198	0	4	20.95	20.95	20.95	gi|6900543	immunoglobulin heavy chain variable region [Rattus norvegicus]	Rattus norvegicus	6
198	0	4	20.37	20.37	20.37	gi|6900533	immunoglobulin heavy chain variable region [Rattus norvegicus]	Rattus norvegicus	6
198	0	4	21.15	21.15	21.15	gi|6900524	immunoglobulin heavy chain variable region [Rattus norvegicus]	Rattus norvegicus	6
198	0	4	20.56	20.56	20.56	gi|6900514	immunoglobulin heavy chain variable region [Rattus norvegicus]	Rattus norvegicus	6
198	0	4	20.95	20.95	20.95	gi|6900512	immunoglobulin heavy chain variable region [Rattus norvegicus]	Rattus norvegicus	6
198	0	4	21.36	21.36	21.36	gi|6900510	immunoglobulin heavy chain variable region [Rattus norvegicus]	Rattus norvegicus	6
198	0	4	18.64	18.64	18.64	gi|204777	immunoglobulin heavy chain V-region [Rattus norvegicus]	Rattus norvegicus	6
198	0	4	25.29	25.29	25.29	gi|183223812	immunoglobulin heavy chain variable region [Rattus norvegicus]	Rattus norvegicus	6
198	0	4	23.66	23.66	23.66	gi|183223796	immunoglobulin heavy chain variable region [Rattus norvegicus]	Rattus norvegicus	6
198	0	4	24.44	24.44	24.44	gi|183223794	immunoglobulin heavy chain variable region [Rattus norvegicus]	Rattus norvegicus	6
198	0	4	20.56	20.56	20.56	gi|150188343	immunoglobulin heavy chain variable region [Rattus norvegicus]	Rattus norvegicus	6
198	0	4	20.18	20.18	20.18	gi|150188339	immunoglobulin heavy chain variable region [Rattus norvegicus]	Rattus norvegicus	6
198	0	4	22.22	22.22	22.22	gi|150188204	immunoglobulin heavy chain variable region [Rattus norvegicus]	Rattus norvegicus	6
198	0	4	20.75	20.75	20.75	gi|150170976	immunoglobulin heavy chain variable region [Rattus norvegicus]	Rattus norvegicus	6
198	0	4	20.75	20.75	20.75	gi|150170974	immunoglobulin heavy chain variable region [Rattus norvegicus]	Rattus norvegicus	6
198	0	4	20.95	20.95	20.95	gi|150170964	immunoglobulin heavy chain variable region [Rattus norvegicus]	Rattus norvegicus	6
198	0	4	20.95	20.95	20.95	gi|150170962	immunoglobulin heavy chain variable region [Rattus norvegicus]	Rattus norvegicus	6
198	0	4	20.18	20.18	20.18	gi|150170960	immunoglobulin heavy chain variable region [Rattus norvegicus]	Rattus norvegicus	6
198	0	4	20.56	20.56	20.56	gi|150170958	immunoglobulin heavy chain variable region [Rattus norvegicus]	Rattus norvegicus	6
198	0	4	31.43	31.43	31.43	gi|149034281	rCG21083 [Rattus norvegicus]	Rattus norvegicus	6
198	0	4	31.43	31.43	31.43	gi|149034268	rCG21098 [Rattus norvegicus]	Rattus norvegicus	6
198	0	4	26.83	26.83	26.83	gi|12055438	immunoglobulin heavy chain variable region [Rattus norvegicus]	Rattus norvegicus	6
198	0	4	26.83	26.83	26.83	gi|12055436	immunoglobulin heavy chain variable region [Rattus norvegicus]	Rattus norvegicus	6
198	0	4	26.83	26.83	26.83	gi|12055430	immunoglobulin heavy chain variable region [Rattus norvegicus]	Rattus norvegicus	6
198	0	4	26.83	26.83	26.83	gi|12055426	immunoglobulin heavy chain variable region [Rattus norvegicus]	Rattus norvegicus	6
198	0	4	26.83	26.83	26.83	gi|12055412	immunoglobulin heavy chain variable region [Rattus norvegicus]	Rattus norvegicus	6
198	0	4	24.18	24.18	24.18	gi|12055404	immunoglobulin heavy chain variable region [Rattus norvegicus]	Rattus norvegicus	6
198	0	4	26.83	26.83	26.83	gi|118403215	immunoglobulin heavy chain variable region [Rattus norvegicus]	Rattus norvegicus	6
198	0	4	26.83	26.83	26.83	gi|118026492	immunoglobulin heavy chain variable region [Rattus norvegicus]	Rattus norvegicus	6
198	0	4	26.83	26.83	26.83	gi|118026490	immunoglobulin heavy chain variable region [Rattus norvegicus]	Rattus norvegicus	6
198	0	4	27.16	27.16	27.16	gi|118026488	immunoglobulin heavy chain variable region [Rattus norvegicus]	Rattus norvegicus	6
198	0	4	26.83	26.83	26.83	gi|118026474	immunoglobulin heavy chain variable region [Rattus norvegicus]	Rattus norvegicus	6
198	0	2.46	25.21	25.21	25.21	gi|8546962	immunoglobulin heavy chain variable region [Rattus norvegicus]	Rattus norvegicus	6
198	0	2.46	27.27	27.27	27.27	gi|4323161	immunoglobulin Igm heavy chain VDJ region [Rattus norvegicus]	Rattus norvegicus	6
198	0	2.46	27.03	27.03	27.03	gi|4323159	immunoglobulin Igm heavy chain VDJ region [Rattus norvegicus]	Rattus norvegicus	6
198	0	2.46	25.42	25.42	25.42	gi|4323157	immunoglobulin Igm heavy chain VDJ region [Rattus norvegicus]	Rattus norvegicus	6
198	0	2	29.91	25.64	25.64	gi|149026746	rCG58847 [Rattus norvegicus]	Rattus norvegicus	6
198	0	2	32.72	32.72	30.25	gi|209168555	anti-murine FOLR2 mAb immunoglobulin CL10 heavy chain variable region [Rattus norvegicus]	Rattus norvegicus	7
198	0	4.49	33.05	32.2	32.2	gi|7414593	immunoglobulin heavy chain variable region [Rattus norvegicus]	Rattus norvegicus	8
198	0	4.01	35.9	35.9	32.48	gi|149034277	rCG21044 [Rattus norvegicus]	Rattus norvegicus	8
198	0	4	16.26	16.26	13.15	gi|392341293	PREDICTED: uncharacterized protein LOC100361945 [Rattus norvegicus]	Rattus norvegicus	8
198	0	4.5	35.04	35.04	35.04	gi|4323155	immunoglobulin Igm heavy chain VDJ region [Rattus norvegicus]	Rattus norvegicus	9
198	0	4	21.63	21.63	19.71	gi|392349124	PREDICTED: Ig heavy chain V region 345-like [Rattus norvegicus]	Rattus norvegicus	9
198	0	4	30.37	30.37	30.37	gi|392341287	PREDICTED: Ig heavy chain V-III region VH26-like [Rattus norvegicus]	Rattus norvegicus	9
198	0	4.46	32.2	25.99	23.73	gi|9887322	immunoglobulin 4G6 heavy chain variable region [Rattus norvegicus]	Rattus norvegicus	14
198	0	46.8	66.09	64.78	64.78	gi|1220488	gamma-2a immunoglobulin heavy chain [Rattus norvegicus]	Rattus norvegicus	131
199	4	4	9.735	8.26	8.26	gi|82830420	cathepsin B preproprotein [Rattus norvegicus]	Rattus norvegicus	2
199	0	4	8.26	8.26	8.26	gi|1705630	RecName: Full=Cathepsin B; AltName: Full=Cathepsin B1; AltName: Full=RSG-2; Contains: RecName: Full=Cathepsin B light chain; Contains: RecName: Full=Cathepsin B heavy chain; Flags: Precursor	Rattus norvegicus	2
200	4	4	15.34	12.27	12.27	gi|61740621	retinoic acid receptor responder protein 2 precursor [Rattus norvegicus]	Rattus norvegicus	2
201	4	4	19.19	17.17	17.17	gi|34849738	Peroxiredoxin 2 [Rattus norvegicus]	Rattus norvegicus	2
201	0	4	18.78	18.78	18.78	gi|149037813	rCG51106, isoform CRA_b [Rattus norvegicus]	Rattus norvegicus	2
202	4	4	20.41	20.41	20.41	gi|9910536	ribonuclease 4 precursor [Rattus norvegicus]	Rattus norvegicus	2
203	4	4	20.69	20.69	20.69	gi|92405	Ig lambda chain precursor V region - rat	Rattus norvegicus	2
203	0	4	20	20	20	gi|149019826	rCG36571 [Rattus norvegicus]	Rattus norvegicus	2
204	4	4	22.83	22.83	22.83	gi|736290	unnamed protein product [Rattus norvegicus]	Rattus norvegicus	2
204	0	4	20.71	20.71	20.71	gi|54234046	cystatin-C precursor [Rattus norvegicus]	Rattus norvegicus	2
204	0	4	19.21	19.21	19.21	gi|149041145	cystatin C, isoform CRA_a [Rattus norvegicus]	Rattus norvegicus	2
205	3.68	3.73	3.907	2.329	2.029	gi|8394544	xanthine dehydrogenase/oxidase [Rattus norvegicus]	Rattus norvegicus	2
205	0	3.73	3.907	2.329	2.029	gi|149050678	rCG61833 [Rattus norvegicus]	Rattus norvegicus	2
206	3.61	10.32	18.88	16.02	12.02	gi|20271387	complement factor H-related protein [Rattus norvegicus]	Rattus norvegicus	12
206	0	126.94	63.59	61.25	58.33	gi|15485713	complement inhibitory factor H [Rattus norvegicus]	Rattus norvegicus	166
207	3.59	3.65	29.91	29.91	29.91	gi|149027663	rCG47024 [Rattus norvegicus]	Rattus norvegicus	4
208	0	5.05	8.882	7.566	5.921	gi|149031962	type II keratin Kb4 [Rattus norvegicus]	Rattus norvegicus	4
208	0	5.73	7.649	6.903	4.664	gi|57012360	keratin, type II cytoskeletal 4 [Rattus norvegicus]	Rattus norvegicus	5
208	3.53	11.26	16.2	12.26	10.22	gi|57114290	keratin, type II cytoskeletal 2 epidermal [Rattus norvegicus]	Rattus norvegicus	10
209	0	3.52	46.97	46.97	39.39	gi|149034315	rCG21041 [Rattus norvegicus]	Rattus norvegicus	5
209	3.47	43.36	43.92	42.3	37.93	gi|62201965	Igh-6 protein [Rattus norvegicus]	Rattus norvegicus	56
210	3.47	3.51	5.182	4.223	3.455	gi|58865670	biotinidase precursor [Rattus norvegicus]	Rattus norvegicus	2
211	0	3.4	19.09	15.76	11.82	gi|149038067	lecithin cholesterol acyltransferase, isoform CRA_e [Rattus norvegicus]	Rattus norvegicus	3
211	0	3.4	17.55	14.48	10.86	gi|149038065	lecithin cholesterol acyltransferase, isoform CRA_c [Rattus norvegicus]	Rattus norvegicus	3
211	0	3.31	11.36	11.36	11.36	gi|149038063	lecithin cholesterol acyltransferase, isoform CRA_a [Rattus norvegicus]	Rattus norvegicus	3
211	3.36	3.41	17.73	15.23	12.27	gi|158262015	phosphatidylcholine-sterol acyltransferase precursor [Rattus norvegicus]	Rattus norvegicus	4
211	0	3.41	18.98	16.3	13.14	gi|149038066	lecithin cholesterol acyltransferase, isoform CRA_d [Rattus norvegicus]	Rattus norvegicus	4
212	3.28	3.36	1.667	1.667	0.545	gi|405113061	antigen KI-67 [Rattus norvegicus]	Rattus norvegicus	2
212	0	3.36	1.887	1.887	0.6168	gi|293344448	PREDICTED: antigen KI-67 [Rattus norvegicus]	Rattus norvegicus	2
213	3.2	3.29	16.43	16.43	16.43	gi|6755040	profilin-1 [Mus musculus]	Rattus norvegicus	2
213	0	3.29	16.43	16.43	16.43	gi|1628436	profilin [Rattus norvegicus]	Rattus norvegicus	2
214	3.17	5.84	31.97	31.97	31.97	gi|149027662	rCG64160 [Rattus norvegicus]	Rattus norvegicus	5
215	0	2	3.347	1.74	1.74	gi|3282557	phospholipase C-beta 4 isoform [Rattus norvegicus]	Rattus norvegicus	3
215	3.14	5.28	3.015	2.01	2.01	gi|149023398	rCG26434, isoform CRA_a [Rattus norvegicus]	Rattus norvegicus	5
215	0	5.28	2.74	2.348	2.348	gi|4063009	PLC-b4b [Rattus norvegicus]	Rattus norvegicus	5
215	0	5.28	2.74	2.348	2.348	gi|149023400	rCG26434, isoform CRA_c [Rattus norvegicus]	Rattus norvegicus	5
215	0	5.28	2.723	2.043	2.043	gi|149023399	rCG26434, isoform CRA_b [Rattus norvegicus]	Rattus norvegicus	5
215	0	5.28	2.721	2.041	2.041	gi|13242241	1-phosphatidylinositol 4,5-bisphosphate phosphodiesterase beta-4 [Rattus norvegicus]	Rattus norvegicus	5
215	0	5.28	2.723	2.043	2.043	gi|12643487	RecName: Full=1-phosphatidylinositol 4,5-bisphosphate phosphodiesterase beta-4; AltName: Full=Phosphoinositide phospholipase C-beta-4; AltName: Full=Phospholipase C-beta-4; Short=PLC-beta-4	RAT	5
216	3.14	3.18	7.413	3.628	3.628	gi|6978789	SPARC-like protein 1 precursor [Rattus norvegicus]	Rattus norvegicus	2
216	0	3.18	7.413	3.628	3.628	gi|38197696	SPARC-like 1 (hevin) [Rattus norvegicus]	Rattus norvegicus	2
216	0	3.18	7.413	3.628	3.628	gi|149046729	SPARC-like 1 (mast9, hevin), isoform CRA_a [Rattus norvegicus]	Rattus norvegicus	2
217	0	3.09	15.57	15.57	15.57	gi|150187988	immunoglobulin heavy chain variable region [Rattus norvegicus]	Rattus norvegicus	2
217	3.09	19.32	40.28	40.28	38.19	gi|4379409	Ig heavy chain VDJh2 region [Rattus norvegicus]	Rattus norvegicus	28
218	0	2.08	6.452	6.452	6.452	gi|149033205	serine (or cysteine) peptidase inhibitor, clade A (alpha-1 antipeptidase, antitrypsin), member 7, isoform CRA_b [Rattus norvegicus]	Rattus norvegicus	3
218	2.99	3.14	8.373	8.373	8.373	gi|392343394	PREDICTED: thyroxine-binding globulin [Rattus norvegicus]	Rattus norvegicus	4
218	0	3.14	8.557	8.557	8.557	gi|207160	thyroxine-binding globulin, partial [Rattus norvegicus]	Rattus norvegicus	4
219	0	1.33	2.825	2.072	2.072	RRRRRgi|392342653	REVERSED PREDICTED: zinc finger protein 709-like [Rattus norvegicus]	Rattus norvegicus	3
219	2.69	2.77	9.51	6.916	5.476	gi|392355269	PREDICTED: ICOS ligand-like [Rattus norvegicus]	Rattus norvegicus	4
219	0	2.77	9.821	7.143	5.655	gi|392338334	PREDICTED: ICOS ligand-like [Rattus norvegicus]	Rattus norvegicus	4
219	0	2.77	11.7	8.511	6.738	gi|149043610	similar to B7-like protein GL50-B (predicted), isoform CRA_b [Rattus norvegicus]	Rattus norvegicus	4
219	0	2.77	11.96	8.696	6.884	gi|149043609	similar to B7-like protein GL50-B (predicted), isoform CRA_a [Rattus norvegicus]	Rattus norvegicus	4
220	2.68	4.81	23.26	23.26	20.93	gi|187469128	Unknown (protein for MGC:188922) [Rattus norvegicus]	Rattus norvegicus	3
220	0	4.66	33.33	33.33	24.32	gi|204866	Productively rearranged V-lambda-2, partial [Rattus norvegicus]	Rattus norvegicus	3
220	0	4.66	29.41	29.41	26.47	gi|561851	This CDS feature is included to show the translation of the corresponding V_region. Presently translation qualifiers on V_region features are illegal, partial [Rattus norvegicus]	Rattus norvegicus	3
220	0	4.66	26.09	26.09	23.48	gi|561845	This CDS feature is included to show the translation of the corresponding V_region. Presently translation qualifiers on V_region features are illegal, partial [Rattus norvegicus]	Rattus norvegicus	3
220	0	4.66	25.42	25.42	22.88	gi|149019821	rCG36693 [Rattus norvegicus]	Rattus norvegicus	3
220	0	4.62	23.28	23.28	23.28	gi|561841	This CDS feature is included to show the translation of the corresponding V_region. Presently translation qualifiers on V_region features are illegal, partial [Rattus norvegicus]	Rattus norvegicus	3
220	0	10.95	38.34	38.34	36.79	gi|89258019	immunoglobulin lambda light chain [Rattus norvegicus]	Rattus norvegicus	9
221	2.65	2.72	10.06	10.06	10.06	gi|149033720	immunoglobulin joining chain [Rattus norvegicus]	Rattus norvegicus	2
222	2.55	2.57	9.222	6.691	3.978	gi|298231229	sulfated glycoprotein 1 isoform D preproprotein [Rattus norvegicus]	Rattus norvegicus	2
222	0	2.57	9.173	6.655	3.957	gi|298231227	sulfated glycoprotein 1 isoform C preproprotein [Rattus norvegicus]	Rattus norvegicus	2
222	0	2.57	9.156	6.643	3.95	gi|298231225	sulfated glycoprotein 1 isoform B preproprotein [Rattus norvegicus]	Rattus norvegicus	2
222	0	2.57	9.206	6.679	3.971	gi|298231223	sulfated glycoprotein 1 isoform A preproprotein [Rattus norvegicus]	Rattus norvegicus	2
222	0	2.57	10.39	7.536	4.481	gi|149038763	prosaposin, isoform CRA_c [Rattus norvegicus]	Rattus norvegicus	2
222	0	2.57	9.273	6.727	4	gi|149038761	prosaposin, isoform CRA_a [Rattus norvegicus]	Rattus norvegicus	2
222	0	2.57	9.206	6.679	3.971	gi|134219	RecName: Full=Sulfated glycoprotein 1; Short=SGP-1; AltName: Full=Prosaposin; Flags: Precursor	Rattus norvegicus	2
223	2.54	2.56	7.203	7.203	7.203	gi|392346271	PREDICTED: uncharacterized protein LOC100910675 [Rattus norvegicus]	Rattus norvegicus	2
223	0	2.56	9.189	9.189	9.189	gi|392339228	PREDICTED: Ig kappa chain V-II region TEW-like [Rattus norvegicus]	Rattus norvegicus	2
224	2.53	2.55	11.26	8.442	7.143	gi|5163368	chromogranin A precursor [Rattus norvegicus]	Rattus norvegicus	3
224	0	2.55	11.38	8.534	7.221	gi|328802833	chromogranin A [Rattus norvegicus]	Rattus norvegicus	3
224	0	2.55	12.44	9.33	7.895	gi|149025385	chromogranin A, isoform CRA_d [Rattus norvegicus]	Rattus norvegicus	3
224	0	2.55	11.18	8.387	7.097	gi|127139019	chromogranin-A precursor [Rattus norvegicus]	Rattus norvegicus	3
224	0	2.55	11.16	8.369	7.082	gi|116552	RecName: Full=Chromogranin-A; Short=CgA; Contains: RecName: Full=Pancreastatin; Contains: RecName: Full=Beta-granin; Contains: RecName: Full=WE-14; Flags: Precursor	Rattus norvegicus	3
224	0	2.52	14.29	11.5	11.5	gi|149025382	chromogranin A, isoform CRA_a [Rattus norvegicus]	Rattus norvegicus	3
225	2.51	2.8	17.2	17.2	17.2	gi|392340069	PREDICTED: Ig kappa chain V19-17-like [Rattus norvegicus]	Rattus norvegicus	4
225	0	2.8	21.26	21.26	21.26	gi|204827	immunoglobulin kappa-chain, partial [Rattus norvegicus]	Rattus norvegicus	4
225	0	2.8	23.48	23.48	23.48	gi|149036353	rCG56561 [Rattus norvegicus]	Rattus norvegicus	4
226	2.46	2.48	8.943	7.927	4.878	gi|57528238	xaa-Pro dipeptidase [Rattus norvegicus]	Rattus norvegicus	2
227	2.24	9.99	17.7	13.27	11.73	gi|57012446	keratin, type I cytoskeletal 42 [Rattus norvegicus]	Rattus norvegicus	7
228	2.17	3.02	17.04	17.04	17.04	gi|149037292	rCG64257 [Rattus norvegicus]	Rattus norvegicus	3
229	0	10.34	36.42	36.09	30.13	gi|149036532	actin, gamma 2, isoform CRA_b [Rattus norvegicus]	Rattus norvegicus	9
229	2.11	15.11	30.75	29.46	24.3	gi|149043182	actin, alpha 1, skeletal muscle, isoform CRA_a [Rattus norvegicus]	Rattus norvegicus	12
230	2.11	2.11	33.33	33.33	26.67	gi|7650268	immunoglobulin kappa light chain variable region [Rattus norvegicus]	Rattus norvegicus	4
232	2.01	2.01	1.826	0.7481	0.33	gi|40849906	plectin 11 [Rattus norvegicus]	Rattus norvegicus	2
232	0	2.01	1.827	0.7482	0.3301	gi|256221767	plectin isoform 1a [Rattus norvegicus]	Rattus norvegicus	2
232	0	2.01	1.736	0.7469	0.3295	gi|40849904	plectin 10 [Rattus norvegicus]	Rattus norvegicus	2
232	0	2.01	1.738	0.7481	0.33	gi|40849900	plectin 8 [Rattus norvegicus]	Rattus norvegicus	2
232	0	2.01	1.75	0.7534	0.3324	gi|40849898	plectin 7 [Rattus norvegicus]	Rattus norvegicus	2
232	0	2.01	1.685	0.7253	0.32	gi|40849896	plectin 6 [Rattus norvegicus]	Rattus norvegicus	2
232	0	2.01	1.775	0.7639	0.337	gi|40849892	plectin 4 [Rattus norvegicus]	Rattus norvegicus	2
232	0	2.01	1.747	0.7517	0.3316	gi|40849890	plectin 3 [Rattus norvegicus]	Rattus norvegicus	2
232	0	2.01	1.742	0.7496	0.3307	gi|40849888	plectin 2 [Rattus norvegicus]	Rattus norvegicus	2
232	0	2.01	1.727	0.7433	0.3279	gi|40849886	plectin 1 [Rattus norvegicus]	Rattus norvegicus	2
232	0	2.01	1.736	0.7471	0.3296	gi|256221765	plectin isoform 1g [Rattus norvegicus]	Rattus norvegicus	2
232	0	2.01	1.739	0.7482	0.3301	gi|256221751	plectin isoform 1b [Rattus norvegicus]	Rattus norvegicus	2
232	0	2.01	1.751	0.7535	0.3324	gi|256221749	plectin isoform 1d [Rattus norvegicus]	Rattus norvegicus	2
232	0	2.01	1.801	0.775	0.3419	gi|256221671	plectin isoform 1hij [Rattus norvegicus]	Rattus norvegicus	2
232	0	2.01	1.747	0.7519	0.3317	gi|256221664	plectin isoform 1e [Rattus norvegicus]	Rattus norvegicus	2
232	0	2.01	1.742	0.7497	0.3308	gi|256221662	plectin isoform 1f [Rattus norvegicus]	Rattus norvegicus	2
232	0	2.01	1.728	0.7435	0.328	gi|256221612	plectin isoform 1c [Rattus norvegicus]	Rattus norvegicus	2
232	0	2.01	1.686	0.7254	0.32	gi|256221435	plectin isoform 1 [Rattus norvegicus]	Rattus norvegicus	2
232	0	2.01	1.686	0.7254	0.32	gi|1709655	RecName: Full=Plectin; Short=PCN; Short=PLTN; AltName: Full=Plectin-1	Rattus norvegicus	2
232	0	2.01	1.686	0.7254	0.32	gi|149066132	rCG59523, isoform CRA_c [Rattus norvegicus]	Rattus norvegicus	2
232	0	2.01	1.728	0.7435	0.328	gi|149066131	rCG59523, isoform CRA_b [Rattus norvegicus]	Rattus norvegicus	2
232	0	2.01	1.723	0.7415	0.3272	gi|149066130	rCG59523, isoform CRA_a [Rattus norvegicus]	Rattus norvegicus	2
235	0	276.88	78.54	75.17	73.82	gi|392347612	PREDICTED: alpha-1-inhibitor 3 [Rattus norvegicus]	Rattus norvegicus	1063
235	2	280.34	80.09	76.71	75.36	gi|407970992	alpha-1-inhibitor 3 precursor [Rattus norvegicus]	Rattus norvegicus	1083
236	0	45.43	55.42	51.48	48.13	gi|58197996	alpha 2 macroglobulin cardiac isoform [Rattus norvegicus]	Rattus norvegicus	96
236	0	113.3	62.53	60.85	58.01	gi|149049555	alpha-2-macroglobulin, isoform CRA_c [Rattus norvegicus]	Rattus norvegicus	177
236	0	112.49	64.15	62.41	59.9	gi|149049554	alpha-2-macroglobulin, isoform CRA_b [Rattus norvegicus]	Rattus norvegicus	177
236	2	142.33	63.38	61.67	58.88	gi|149049553	alpha-2-macroglobulin, isoform CRA_a [Rattus norvegicus]	Rattus norvegicus	222
236	0	141.65	63.11	61.07	58.76	gi|158138551	alpha-2-macroglobulin precursor [Rattus norvegicus]	Rattus norvegicus	222
237	0	67.43	78.77	77.83	76.65	gi|758263	major acute phase alpha-1 [Rattus norvegicus]	Rattus norvegicus	227
237	0	65.37	79.3	74.19	73.02	gi|207341	T-kininogen [Rattus norvegicus]	Rattus norvegicus	241
237	2	83.62	79.81	78.87	77.7	gi|205308	alpha-1 major acute phase protein prepeptide, partial [Rattus norvegicus]	Rattus norvegicus	250
237	0	75.24	79.3	78.37	77.21	gi|60392582	RecName: Full=T-kininogen 1; AltName: Full=Alpha-1-MAP; AltName: Full=Major acute phase protein; AltName: Full=T-kininogen I; AltName: Full=Thiostatin; Contains: RecName: Full=T-kininogen 1 heavy chain; AltName: Full=T-kininogen I heavy chain; Contains: RecName: Full=T-kinin; Contains: RecName: Full=T-kininogen 1 light chain; AltName: Full=T-kininogen I light chain; Flags: Precursor	RAT	258
237	0	76.94	80.47	79.53	78.37	gi|205085	LMW T-kininogen I precursor [Rattus norvegicus]	Rattus norvegicus	260
237	0	77.62	81.16	80.23	79.07	gi|149019924	rCG36716, isoform CRA_e [Rattus norvegicus]	Rattus norvegicus	262
237	0	87.12	83.26	82.33	81.16	gi|149019925	rCG36664 [Rattus norvegicus]	Rattus norvegicus	269
238	2	63.27	71.86	71.86	68.14	gi|302029298	serpina3n-like protein [Rattus norvegicus]	Rattus norvegicus	153
239	0	25.46	51.97	51.97	51.97	gi|392342632	PREDICTED: carboxylesterase 1C-like, partial [Rattus norvegicus]	Rattus norvegicus	42
239	0	25.46	52.16	52.16	52.16	gi|149031183	rCG38190 [Rattus norvegicus]	Rattus norvegicus	42
239	0	23.94	84.14	84.14	84.14	gi|149032707	rCG44291 [Rattus norvegicus]	Rattus norvegicus	44
239	0	30.09	69.83	66.53	66.53	gi|483833	carboxyesterase E1 [Rattus norvegicus]	Rattus norvegicus	54
239	2	48.16	57.38	55.74	55.56	gi|57529187	carboxylesterase 1C precursor [Rattus norvegicus]	Rattus norvegicus	87
240	2	42.42	81.53	79.83	72.44	gi|6978477	alpha-2-HS-glycoprotein precursor [Rattus norvegicus]	Rattus norvegicus	147
241	2	29.08	45.94	44.23	43.38	gi|62205066	Ighg protein [Rattus norvegicus]	Rattus norvegicus	77
242	0	4	15.45	15.45	15.45	gi|3766220	keratin 19 [Rattus norvegicus]	Rattus norvegicus	3
242	0	6.93	21.7	17.45	17.45	gi|149054202	keratin complex 1, acidic, gene 19, isoform CRA_c [Rattus norvegicus]	Rattus norvegicus	6
242	2	9.02	14.22	11.85	11.85	gi|56788780	Krt19 protein [Rattus norvegicus]	Rattus norvegicus	7
242	0	9.02	14.89	12.41	12.41	gi|42409519	keratin, type I cytoskeletal 19 [Rattus norvegicus]	Rattus norvegicus	7
242	0	9.02	20.27	16.89	16.89	gi|149054201	keratin complex 1, acidic, gene 19, isoform CRA_b [Rattus norvegicus]	Rattus norvegicus	7
243	2	8.06	11.33	10.62	8.178	gi|27527940	MASP-3 protein [Rattus norvegicus]	Rattus norvegicus	5
244	0	2	12.9	5.018	3.226	gi|149031959	rCG50668, isoform CRA_c [Rattus norvegicus]	Rattus norvegicus	3
244	2	7.58	12.42	7.867	5.383	gi|40786432	keratin, type II cytoskeletal 8 [Rattus norvegicus]	Rattus norvegicus	8
244	0	7.58	12.71	8.051	5.508	gi|203734	cytokeratin 8 polypeptide [Rattus norvegicus]	Rattus norvegicus	8
245	0	6.37	26.89	23.53	23.53	gi|149028700	rCG47053 [Rattus norvegicus]	Rattus norvegicus	7
245	2	6.37	32.56	29.46	29.46	gi|204706	immunoglobulin light chain [Rattus norvegicus]	Rattus norvegicus	8
246	2	6.34	39.32	39.32	39.32	gi|149037306	rCG53372 [Rattus norvegicus]	Rattus norvegicus	11
247	0	2	38.46	38.46	38.46	gi|554464	keratin K6 [Rattus norvegicus]	Rattus norvegicus	2
247	0	4	24.32	11.89	11.89	gi|149031970	rCG50690 [Rattus norvegicus]	Rattus norvegicus	5
247	2	4.73	13.22	7.971	6.703	gi|293348969	PREDICTED: keratin, type II cytoskeletal 6A-like [Rattus norvegicus]	Rattus norvegicus	7
247	0	4.73	13.22	7.971	6.703	gi|155369696	keratin, type II cytoskeletal 6A [Rattus norvegicus]	Rattus norvegicus	7
247	0	4.73	12.86	7.971	6.703	gi|109482941	PREDICTED: keratin, type II cytoskeletal 6A-like isoform 1 [Rattus norvegicus]	Rattus norvegicus	7
248	2	4.39	50.44	50.44	46.9	gi|300682117	TPA: immunoglobulin heavy chain variable region [Rattus norvegicus]	Rattus norvegicus	7
249	2	4.03	11.97	11.97	10.68	gi|392332429	PREDICTED: immunoglobulin lambda-like polypeptide 1-like isoform 2 [Rattus norvegicus]	Rattus norvegicus	2
249	0	4.03	11.97	11.97	10.68	gi|392332427	PREDICTED: immunoglobulin lambda-like polypeptide 1-like isoform 1 [Rattus norvegicus]	Rattus norvegicus	2
249	0	4	19.79	14.58	13.02	gi|89258013	immunoglobulin lambda light chain [Rattus norvegicus]	Rattus norvegicus	2
249	0	4	20.66	20.66	20.66	gi|392332463	PREDICTED: Ig lambda-1 chain C region [Rattus norvegicus]	Rattus norvegicus	2
250	0	4	48.89	36.67	36.67	gi|7673570	immunoglobulin heavy chain variable region [Rattus norvegicus]	Rattus norvegicus	4
250	0	4	44.44	33.33	33.33	gi|7414622	immunoglobulin heavy chain variable region [Rattus norvegicus]	Rattus norvegicus	4
250	0	4	43.14	32.35	32.35	gi|6900876	immunoglobulin heavy chain variable region [Rattus norvegicus]	Rattus norvegicus	4
250	0	4	45.36	34.02	34.02	gi|6900814	immunoglobulin heavy chain variable region [Rattus norvegicus]	Rattus norvegicus	4
250	0	4	43.56	32.67	32.67	gi|6900760	immunoglobulin heavy chain variable region [Rattus norvegicus]	Rattus norvegicus	4
250	0	4	44	33	33	gi|6900712	immunoglobulin heavy chain variable region [Rattus norvegicus]	Rattus norvegicus	4
250	0	4	44.44	33.33	33.33	gi|6900627	immunoglobulin heavy chain variable region [Rattus norvegicus]	Rattus norvegicus	4
250	0	4	42.31	31.73	31.73	gi|6900623	immunoglobulin heavy chain variable region [Rattus norvegicus]	Rattus norvegicus	4
250	0	4	41.51	31.13	31.13	gi|6900597	immunoglobulin heavy chain variable region [Rattus norvegicus]	Rattus norvegicus	4
250	0	4	42.31	31.73	31.73	gi|6900589	immunoglobulin heavy chain variable region [Rattus norvegicus]	Rattus norvegicus	4
250	0	4	42.31	31.73	31.73	gi|6900580	immunoglobulin heavy chain variable region [Rattus norvegicus]	Rattus norvegicus	4
250	0	4	42.72	32.04	32.04	gi|6900575	immunoglobulin heavy chain variable region [Rattus norvegicus]	Rattus norvegicus	4
250	0	4	41.12	30.84	30.84	gi|6900571	immunoglobulin heavy chain variable region [Rattus norvegicus]	Rattus norvegicus	4
250	0	4	41.12	30.84	30.84	gi|6900565	immunoglobulin heavy chain variable region [Rattus norvegicus]	Rattus norvegicus	4
250	0	4	43.56	32.67	32.67	gi|6900555	immunoglobulin heavy chain variable region [Rattus norvegicus]	Rattus norvegicus	4
250	0	4	42.72	32.04	32.04	gi|6900530	immunoglobulin heavy chain variable region [Rattus norvegicus]	Rattus norvegicus	4
250	0	4	42.31	31.73	31.73	gi|6900528	immunoglobulin heavy chain variable region [Rattus norvegicus]	Rattus norvegicus	4
250	0	4	46.81	35.11	35.11	gi|183223802	immunoglobulin heavy chain variable region [Rattus norvegicus]	Rattus norvegicus	4
250	0	4	54.32	40.74	40.74	gi|12055428	immunoglobulin heavy chain variable region [Rattus norvegicus]	Rattus norvegicus	4
250	0	4	53.66	40.24	40.24	gi|118026506	immunoglobulin heavy chain variable region [Rattus norvegicus]	Rattus norvegicus	4
250	0	4	38.68	38.68	31.13	gi|6900648	immunoglobulin heavy chain variable region [Rattus norvegicus]	Rattus norvegicus	4
250	2	4.01	57.26	47.86	44.44	gi|149034283	rCG21066 [Rattus norvegicus]	Rattus norvegicus	7
251	2	4.01	54.1	54.1	48.36	gi|149034318	rCG64221 [Rattus norvegicus]	Rattus norvegicus	3
252	2	4	8.056	5.079	4.378	gi|204730	ig epsilon heavy chain [Rattus norvegicus]	Rattus norvegicus	4
252	0	4	17.61	17.61	17.61	gi|123771	RecName: Full=Ig heavy chain V region IR2; Flags: Precursor	RAT	4
253	0	2.57	21.88	21.88	21.88	gi|7650288	immunoglobulin kappa light chain variable region [Rattus norvegicus]	Rattus norvegicus	5
253	2	4	22.69	22.69	22.69	gi|149037302	rCG64260 [Rattus norvegicus]	Rattus norvegicus	6
254	2	4	1.42	1.046	1.046	RRRRRgi|403420604	REVERSED protocadherin 11 X-linked precursor [Rattus norvegicus]	Rattus norvegicus	2
254	0	4	1.866	1.375	1.375	RRRRRgi|149055476	REVERSED protocadherin 11 X-linked (predicted) [Rattus norvegicus]	Rattus norvegicus	2
255	2	2.38	20.17	20.17	20.17	gi|149037009	rCG64255 [Rattus norvegicus]	Rattus norvegicus	4
257	0	2.02	2.409	1.528	0.5288	RRRRRgi|25742828	REVERSED sodium channel protein type 7 subunit alpha [Rattus norvegicus]	Rattus norvegicus	2
257	0	2.02	2.717	1.63	0.9058	gi|149064389	rCG46587, isoform CRA_c [Rattus norvegicus]	Rattus norvegicus	2
257	0	2.02	2.333	1.4	0.7776	gi|149064388	rCG46587, isoform CRA_b [Rattus norvegicus]	Rattus norvegicus	2
257	0	2.02	1.816	1.009	1.009	gi|55715924	LOC361335 protein, partial [Rattus norvegicus]	Rattus norvegicus	2
257	0	2	2.263	1.078	1.078	gi|154426329	up-regulated gene 4 [Rattus norvegicus]	Rattus norvegicus	2
257	0	2	2.048	1.024	1.024	RRRRRgi|392354613	REVERSED PREDICTED: WD repeat-containing protein 36 [Rattus norvegicus]	Rattus norvegicus	2
257	0	2	2.048	1.024	1.024	RRRRRgi|392334095	REVERSED PREDICTED: WD repeat-containing protein 36 [Rattus norvegicus]	Rattus norvegicus	2
257	0	2	2.05	1.025	1.025	RRRRRgi|149017142	REVERSED rCG49579 [Rattus norvegicus]	Rattus norvegicus	2
257	2	2.04	0.8428	0.4728	0.2878	gi|282154815	baculoviral IAP repeat-containing protein 6 [Rattus norvegicus]	Rattus norvegicus	3
257	0	2.04	0.8323	0.4669	0.2842	gi|149050659	rCG62043 [Rattus norvegicus]	Rattus norvegicus	3
262	2	2	1.722	1.344	0.756	gi|157822347	histone-lysine N-methyltransferase, H3 lysine-36 and H4 lysine-20 specific [Rattus norvegicus]	Rattus norvegicus	2
262	0	2	1.585	1.237	0.6961	gi|149039889	nuclear receptor binding SET domain protein 1 (predicted), isoform CRA_b [Rattus norvegicus]	Rattus norvegicus	2
265	2	2	1.525	1.334	0.7623	gi|197927178	dedicator of cytokinesis 8 [Rattus norvegicus]	Rattus norvegicus	2
269	2	2	3.482	1.415	1.415	gi|149058255	rCG46553 [Rattus norvegicus]	Rattus norvegicus	2
269	0	2	1.836	1.038	1.038	gi|40786495	SUN domain-containing ossification factor precursor [Rattus norvegicus]	Rattus norvegicus	2
277	0	48	89.34	88.97	88.97	gi|204657	preprohaptoglobin, partial [Rattus norvegicus]	Rattus norvegicus	119
277	0	57.48	81.84	80.12	80.12	gi|204655	haptoglobin (Hp) [Rattus norvegicus]	Rattus norvegicus	213
277	0	64.73	77.95	76.12	76.12	gi|33086640	Ba1-647 [Rattus norvegicus]	Rattus norvegicus	232
296	2	2	15.24	10.48	10.48	gi|109488076	PREDICTED: cytochrome c, somatic-like [Rattus norvegicus]	Rattus norvegicus	2
296	0	2	15.24	10.48	10.48	gi|109457705	PREDICTED: cytochrome c, somatic-like [Rattus norvegicus]	Rattus norvegicus	2
299	2	2	2.064	2.064	2.064	gi|62079027	caiB/baiF CoA-transferase family protein C7orf10 homolog [Rattus norvegicus]	Rattus norvegicus	2
302	2	2	1.484	1.484	1.484	gi|189011652	transmembrane protease serine 13 [Rattus norvegicus]	Rattus norvegicus	3
302	0	2	2.292	2.292	2.292	gi|149041520	transmembrane protease, serine 13 (predicted) [Rattus norvegicus]	Rattus norvegicus	3
317	0	6	11.67	7.333	7.333	gi|149054207	rCG33578 [Rattus norvegicus]	Rattus norvegicus	3
317	1.89	7.51	8.961	6.314	6.314	gi|57012432	type I keratin KA11 [Rattus norvegicus]	Rattus norvegicus	6
317	0	7.51	9.503	6.695	6.695	gi|56847618	keratin, type I cytoskeletal 16 [Rattus norvegicus]	Rattus norvegicus	6
318	1.89	1.96	3.817	2.748	1.679	gi|75905483	mannosyl-oligosaccharide 1,2-alpha-mannosidase IA [Rattus norvegicus]	Rattus norvegicus	2
320	1.82	5.94	40.65	40.65	40.65	gi|149037296	rCG64262 [Rattus norvegicus]	Rattus norvegicus	6
321	1.77	11.72	11.2	7.887	6.623	gi|149058203	coagulation factor 5 (mapped) [Rattus norvegicus]	Rattus norvegicus	7
323	1.71	1.89	10.63	9.761	6.941	gi|6981412	vitamin K-dependent protein C precursor [Rattus norvegicus]	Rattus norvegicus	3
323	0	1.89	10.63	9.761	6.941	gi|51260697	Protein C [Rattus norvegicus]	Rattus norvegicus	3
323	0	1.89	10.17	9.336	6.639	gi|149017133	protein C, isoform CRA_b [Rattus norvegicus]	Rattus norvegicus	3
324	1.68	1.78	36.73	36.73	24.49	gi|149043993	rCG27657 [Rattus norvegicus]	Rattus norvegicus	2
324	0	0.44	8.815	8.815	3.647	gi|392349132	PREDICTED: uncharacterized protein LOC100362092 [Rattus norvegicus]	Rattus norvegicus	2
324	0	0.42	18.56	18.56	12.37	gi|7673586	immunoglobulin heavy chain variable region [Rattus norvegicus]	Rattus norvegicus	2
324	0	0.42	10.06	10.06	6.704	gi|293348313	PREDICTED: Ig heavy chain V region MC101-like [Rattus norvegicus]	Rattus norvegicus	2
324	0	0.36	10.34	10.34	10.34	gi|150187582	immunoglobulin heavy chain variable region [Rattus norvegicus]	Rattus norvegicus	2
324	0	0.36	10.43	10.43	10.43	gi|149034282	rCG21067 [Rattus norvegicus]	Rattus norvegicus	2
325	1.65	3.3	12.03	11	8.921	gi|37724107	BWK3 [Rattus norvegicus]	Rattus norvegicus	7
327	1.51	13.08	21.44	16.7	13.81	gi|56912233	keratin, type I cytoskeletal 14 [Rattus norvegicus]	Rattus norvegicus	10
335	1.29	1.41	6.423	3.65	3.65	gi|281332117	transforming growth factor-beta-induced protein ig-h3 precursor [Rattus norvegicus]	Rattus norvegicus	2
338	0	11.13	40.87	37.02	34.62	gi|209168553	anti-murine FOLR2 mAb immunoglobulin CL10 light chain variable region [Rattus norvegicus]	Rattus norvegicus	55
338	1.25	13.24	41.67	35.42	33.33	gi|1220492	Ig kappa chain [Rattus norvegicus]	Rattus norvegicus	57
339	1.25	1.35	2.463	1.576	1.576	gi|415703079	nebulette [Rattus norvegicus]	Rattus norvegicus	2
340	0	0.23	8.594	8.594	8.594	gi|157820005	39S ribosomal protein L51, mitochondrial [Rattus norvegicus]	Rattus norvegicus	2
341	1.17	2.52	36.94	29.73	29.73	gi|392346279	PREDICTED: Ig kappa chain V19-17-like, partial [Rattus norvegicus]	Rattus norvegicus	5
343	0	0.38	1.097	0.6484	0.6484	gi|6981506	sodium channel protein type 2 subunit alpha [Rattus norvegicus]	Rattus norvegicus	2
343	0	0.38	1.097	0.6484	0.6484	gi|149022132	rCG26977, isoform CRA_a [Rattus norvegicus]	Rattus norvegicus	2
343	0	0.2	2.089	0.6623	0.6623	gi|148833298	voltage-gated sodium channel type V alpha subunit variant [Rattus norvegicus]	Rattus norvegicus	2
343	0	0.2	2.034	0.6448	0.6448	gi|148833296	voltage-gated sodium channel type V alpha subunit [Rattus norvegicus]	Rattus norvegicus	2
343	0	0.2	0.8915	0.6439	0.6439	gi|6981514	sodium channel protein type 5 subunit alpha isoform 1 [Rattus norvegicus]	Rattus norvegicus	2
343	0	0.2	0.9156	0.6612	0.6612	gi|237512985	sodium channel protein type 5 subunit alpha isoform 2 [Rattus norvegicus]	Rattus norvegicus	2
343	0	0.2	0.9156	0.6612	0.6612	gi|149018262	rCG25073, isoform CRA_b [Rattus norvegicus]	Rattus norvegicus	2
343	0	0.2	0.8915	0.6439	0.6439	gi|149018261	rCG25073, isoform CRA_a [Rattus norvegicus]	Rattus norvegicus	2
343	0	0.19	1.538	0.8713	0.6663	gi|6981510	sodium channel protein type 3 subunit alpha [Rattus norvegicus]	Rattus norvegicus	2
343	0	0.19	1.538	0.8713	0.6663	gi|149022130	rCG26412 [Rattus norvegicus]	Rattus norvegicus	2
344	0	1.16	2.736	1.741	1.741	gi|68235771	nucleic acid binding protein [Rattus norvegicus]	Rattus norvegicus	1
344	0	1.16	8.759	5.109	5.109	gi|582833	unnamed protein product [Rattus norvegicus]	Rattus norvegicus	1
344	0	1.16	3.419	1.994	1.994	gi|56587	ORF1 [Rattus norvegicus]	Rattus norvegicus	1
344	0	1.16	9.836	5.738	5.738	gi|56557	unnamed protein product [Rattus norvegicus]	Rattus norvegicus	1
344	0	1.16	2.218	1.411	1.411	gi|45478180	LRRGT00170 [Rattus norvegicus]	Rattus norvegicus	1
344	0	1.16	5	2.917	2.917	gi|45478170	LRRGT00165 [Rattus norvegicus]	Rattus norvegicus	1
344	0	1.16	4.805	2.102	2.102	gi|149067204	rCG63706 [Rattus norvegicus]	Rattus norvegicus	1
344	0	1.16	2.941	1.872	1.872	gi|45478138	LRRGT00149 [Rattus norvegicus]	Rattus norvegicus	1
344	0	1.16	4.762	2.778	2.778	gi|261490770	uncharacterized protein LOC498592 [Rattus norvegicus]	Rattus norvegicus	1
345	1.09	1.16	3.673	2.549	1.049	gi|149035350	similar to KIAA0648 protein (predicted) [Rattus norvegicus]	Rattus norvegicus	2
345	0	1.16	3.676	2.551	1.05	gi|134948398	sister chromatid cohesion protein PDS5 homolog A [Rattus norvegicus]	Rattus norvegicus	2
349	0	7.36	39.44	36.62	33.1	gi|149052193	rCG34342, isoform CRA_b [Rattus norvegicus]	Rattus norvegicus	31
349	0.93	15.83	73.94	71.13	67.61	gi|60678292	hemoglobin, alpha 2 [Rattus norvegicus]	Rattus norvegicus	44
355	0	10.14	92.45	81.13	76.42	gi|125142	RecName: Full=Ig kappa chain C region, A allele	RAT	56
355	0.79	14.16	67.29	61.68	48.13	gi|4096754	anti-NGF30 antibody light-chain, partial [Rattus norvegicus]	Rattus norvegicus	60
357	0.76	1.9	43.75	43.75	43.75	gi|149034308	rCG21040 [Rattus norvegicus]	Rattus norvegicus	4
357	0	1.86	44.07	44.07	39.83	gi|149034309	rCG21069 [Rattus norvegicus]	Rattus norvegicus	6
357	0	48.42	67.69	67.47	66.38	gi|60688323	LOC367586 protein [Rattus norvegicus]	Rattus norvegicus	130
358	0.71	2.88	7.453	6.981	6.038	gi|189181718	proteoglycan 4 precursor [Rattus norvegicus]	Rattus norvegicus	3
359	0.62	0.64	14.17	14.17	14.17	gi|293358734	PREDICTED: Ig kappa chain V-III region MOPC 63 [Rattus norvegicus]	Rattus norvegicus	3
359	0	0.64	14.17	14.17	14.17	gi|293345887	PREDICTED: Ig kappa chain V-III region MOPC 63 [Rattus norvegicus]	Rattus norvegicus	3
359	0	0.62	20.56	20.56	20.56	gi|336187000	immunglobulin light chain variable region [Rattus norvegicus]	Rattus norvegicus	3
360	0.61	10.99	37.14	37.14	37.14	gi|841248	complement C8 beta, partial [Rattus norvegicus]	Rattus norvegicus	6
361	60.59	61.07	47.24	46.9	42.95	gi|8393899	inter-alpha-trypsin inhibitor heavy chain H3 precursor [Rattus norvegicus]	Rattus norvegicus	115
361	0	61.07	47.29	46.95	43	gi|149034207	inter-alpha trypsin inhibitor, heavy chain 3 [Rattus norvegicus]	Rattus norvegicus	115
364	0.52	0.54	3.421	2.644	2.644	gi|149041833	rCG57920, isoform CRA_b [Rattus norvegicus]	Rattus norvegicus	2
364	0	0.54	2.796	2.796	2.796	gi|58865820	lysyl oxidase homolog 1 precursor [Rattus norvegicus]	Rattus norvegicus	2
368	0.36	0.38	12.9	12.9	12.9	gi|293359096	PREDICTED: Ig kappa chain V-III region MOPC 63 [Rattus norvegicus]	Rattus norvegicus	4
369	0.34	1.05	8.917	8.917	8.917	gi|392339230	PREDICTED: Ig kappa chain V19-17-like [Rattus norvegicus]	Rattus norvegicus	2
372	0	2.35	45.95	45.95	45.95	gi|6689095	MAp19 protein [Rattus norvegicus]	Rattus norvegicus	2
372	0.29	5.39	34.46	34.46	29.94	gi|6689097	MAp19 protein [Rattus norvegicus]	Rattus norvegicus	4
372	0	5.39	32.97	32.97	28.65	gi|6689093	MAp19 protein [Rattus norvegicus]	Rattus norvegicus	4
372	0	5.39	32.97	32.97	28.65	gi|149024629	mannan-binding lectin serine peptidase 2, isoform CRA_a [Rattus norvegicus]	Rattus norvegicus	4
372	0	5.37	45.69	45.69	45.69	gi|6689091	MAp19 protein [Rattus norvegicus]	Rattus norvegicus	4
374	0.28	0.3	4.043	4.043	4.043	gi|33086526	Ab2-011 [Rattus norvegicus]	Rattus norvegicus	2
374	0	0.3	6.148	6.148	6.148	gi|205263	mannose-binding protein C precursor [Rattus norvegicus]	Rattus norvegicus	2
375	0.25	2.32	2.8	1.467	1.467	RRRRRgi|300793721	REVERSED serine/threonine-protein kinase tousled-like 2 [Rattus norvegicus]	Rattus norvegicus	2
375	0	2.32	2.925	1.532	1.532	RRRRRgi|149054514	REVERSED tousled-like kinase 2 (Arabidopsis) (predicted), isoform CRA_b [Rattus norvegicus]	Rattus norvegicus	2
375	0	2.32	2.97	1.556	1.556	RRRRRgi|149054513	REVERSED tousled-like kinase 2 (Arabidopsis) (predicted), isoform CRA_a [Rattus norvegicus]	Rattus norvegicus	2
375	0	2.32	3.101	3.101	3.101	RRRRRgi|157819865	REVERSED serine/threonine-protein kinase tousled-like 1 [Rattus norvegicus]	Rattus norvegicus	3
375	0	25.62	65.42	61.21	56.07	gi|134483	RecName: Full=Serine protease inhibitor 2.1; Short=SPI-2.1	Rattus norvegicus	88
375	0	44.44	90.37	84.47	77.95	gi|207042	serine protease inhibitor 1 [Rattus norvegicus]	Rattus norvegicus	155
375	0	60.84	64.48	61.87	57.61	gi|32563565	Serine protease inhibitor [Rattus norvegicus]	Rattus norvegicus	206
375	43.61	67.69	92.31	87.34	80.89	gi|57231	unnamed protein product [Rattus norvegicus]	Rattus norvegicus	208
375	0	67.69	90.07	85.23	78.93	gi|2507387	RecName: Full=Serine protease inhibitor A3L; Short=Serpin A3L; AltName: Full=CPI-23; AltName: Full=Contrapsin-like protease inhibitor 3; AltName: Full=Serine protease inhibitor 1; Short=SPI-1; Flags: Precursor	Rattus norvegicus	208
377	0.22	0.23	15.38	11.83	10.65	gi|157822527	prdX-deacylase domain-containing protein 1 [Rattus norvegicus]	Rattus norvegicus	2
379	0	1.92	10.74	10.74	9.642	gi|6978489	fructose-bisphosphate aldolase C [Rattus norvegicus]	Rattus norvegicus	2
379	0	1.92	10.77	10.77	9.669	gi|1334163	unnamed protein product [Rattus norvegicus]	Rattus norvegicus	2
379	0	1.92	12.54	12.54	12.54	gi|149053520	aldolase C, isoform CRA_c [Rattus norvegicus]	Rattus norvegicus	2
379	0	6.89	36.23	31.7	28.3	gi|149067832	aldolase A, isoform CRA_d [Rattus norvegicus]	Rattus norvegicus	5
379	0	7.35	30.42	27.11	26.81	gi|149067838	aldolase A, isoform CRA_g [Rattus norvegicus]	Rattus norvegicus	7
379	0.2	9.48	37.09	30.77	28.3	gi|6978487	fructose-bisphosphate aldolase A [Rattus norvegicus]	Rattus norvegicus	8
379	0	9.48	32.3	26.79	24.64	gi|149067833	aldolase A, isoform CRA_e [Rattus norvegicus]	Rattus norvegicus	8
389	0.15	0.18	2.688	2.028	1.471	gi|282158051	myosin-11 [Rattus norvegicus]	Rattus norvegicus	4
389	0	0.16	3.612	2.757	2.757	gi|149028757	rCG47063 [Rattus norvegicus]	Rattus norvegicus	4
389	0	0.16	3.213	2.824	2.824	gi|187469439	Myh11 protein [Rattus norvegicus]	Rattus norvegicus	4
393	0	63.16	83.74	79.06	73.4	gi|57237	serine protease inhibitor 2(SPI-2) [Rattus norvegicus]	Rattus norvegicus	231
393	0	55.27	82.21	81.97	76.44	gi|347800746	serine protease inhibitor A3K precursor [Rattus norvegicus]	Rattus norvegicus	233
393	0	65.16	81.97	81.73	76.2	gi|266407	RecName: Full=Serine protease inhibitor A3K; Short=Serpin A3K; AltName: Full=CPI-21; AltName: Full=Contrapsin-like protease inhibitor 1; AltName: Full=GHR-P63; AltName: Full=Growth hormone-regulated proteinase inhibitor; AltName: Full=Kallikrein-binding protein; Short=KBP; AltName: Full=SPI-2.3; AltName: Full=Serine protease inhibitor 2; Short=SPI-2; AltName: Full=Thyroid hormone-regulated protei…	RAT	235
393	0	65.16	86.73	86.49	80.84	gi|57233	unnamed protein product [Rattus norvegicus]	Rattus norvegicus	236
393	0.13	67.26	86.95	86.7	81.03	gi|133777069	Serine (or cysteine) peptidase inhibitor, clade A, member 3K [Rattus norvegicus]	Rattus norvegicus	249
398	295.79	295.02	85.73	83.8	81.53	gi|205384	alpha-1-macroglobulin [Rattus norvegicus]	Rattus norvegicus	1081
399	0	0.01	1.728	0.7853	0.5236	RRRRRgi|293352701	REVERSED PREDICTED: nck-associated protein 5 [Rattus norvegicus]	Rattus norvegicus	2
399	0	0.01	1.772	0.8056	0.5371	RRRRRgi|293341301	REVERSED PREDICTED: nck-associated protein 5, partial [Rattus norvegicus]	Rattus norvegicus	2
399	0	0.55	1.011	0.5054	0.3159	gi|310689069	probable E3 ubiquitin-protein ligase MYCBP2 [Rattus norvegicus]	Rattus norvegicus	3
402	0	2.18	26.32	26.32	10.53	gi|149026570	rCG37802 [Rattus norvegicus]	Rattus norvegicus	2
402	0	0.19	22.58	22.58	9.677	gi|149028699	rCG47052 [Rattus norvegicus]	Rattus norvegicus	2
402	0.09	9.19	35.19	28.76	24.03	gi|204785	Immunoglobulin kappa-chain VJC precursor [Rattus norvegicus]	Rattus norvegicus	54
407	1.68	1.78	36.73	36.73	24.49	gi|149043993	rCG27657 [Rattus norvegicus]	Rattus norvegicus	2
407	0	0.44	8.815	8.815	3.647	gi|392349132	PREDICTED: uncharacterized protein LOC100362092 [Rattus norvegicus]	Rattus norvegicus	2
407	0	0.42	18.56	18.56	12.37	gi|7673586	immunoglobulin heavy chain variable region [Rattus norvegicus]	Rattus norvegicus	2
407	0	0.42	10.06	10.06	6.704	gi|293348313	PREDICTED: Ig heavy chain V region MC101-like [Rattus norvegicus]	Rattus norvegicus	2
407	0	2.08	16.31	16.31	12.06	gi|643607	NGF-binding Ig heavy chain, partial [Rattus norvegicus]	Rattus norvegicus	4
407	0	7.5	22.43	20.59	17.62	gi|4096752	anti-NGF30 antibody heavy-chain, partial [Rattus norvegicus]	Rattus norvegicus	14
410	0	2.02	2.409	1.528	0.5288	RRRRRgi|25742828	REVERSED sodium channel protein type 7 subunit alpha [Rattus norvegicus]	Rattus norvegicus	2
410	0	0.11	7.282	7.282	4.854	RRRRRgi|392342630	REVERSED PREDICTED: uncharacterized protein LOC367390 [Rattus norvegicus]	Rattus norvegicus	2
410	0	0.1	3.937	3.937	2.625	RRRRRgi|392343635	REVERSED PREDICTED: uncharacterized protein LOC679711 [Rattus norvegicus]	Rattus norvegicus	2
410	0	0.06	1.405	0.878	0.2195	RRRRRgi|293341168	REVERSED PREDICTED: dynein heavy chain 10, axonemal [Rattus norvegicus]	Rattus norvegicus	2
410	0	0.06	1.155	0.872	0.218	RRRRRgi|392352513	REVERSED PREDICTED: LOW QUALITY PROTEIN: dynein heavy chain 10, axonemal [Rattus norvegicus]	Rattus norvegicus	2
410	0	0.09	2.667	1.198	0.6532	gi|293343229	PREDICTED: protein NLRC5 [Rattus norvegicus]	Rattus norvegicus	3
422	0	2.01	1.307	0.8817	0.304	RRRRRgi|392350860	REVERSED PREDICTED: collagen alpha-3(VI) chain [Rattus norvegicus]	Rattus norvegicus	2
422	0	2.01	1.3	0.8769	0.3024	RRRRRgi|392342464	REVERSED PREDICTED: collagen alpha-3(VI) chain [Rattus norvegicus]	Rattus norvegicus	2
422	0	2.01	1.502	1.013	0.3494	RRRRRgi|149037631	REVERSED procollagen, type VI, alpha 3 (predicted), isoform CRA_c [Rattus norvegicus]	Rattus norvegicus	2
422	0	2.01	1.5	1.012	0.3488	RRRRRgi|149037630	REVERSED procollagen, type VI, alpha 3 (predicted), isoform CRA_b [Rattus norvegicus]	Rattus norvegicus	2
422	0	2.01	1.686	1.065	0.4437	RRRRRgi|149037634	REVERSED procollagen, type VI, alpha 3 (predicted), isoform CRA_e [Rattus norvegicus]	Rattus norvegicus	2
422	0	0.47	2.284	0.9206	0.4773	gi|392338791	PREDICTED: neurobeachin-like isoform 3 [Rattus norvegicus]	Rattus norvegicus	3
422	0	0.47	2.306	0.9291	0.4818	gi|392338786	PREDICTED: neurobeachin-like isoform 2 [Rattus norvegicus]	Rattus norvegicus	3
422	0	0.47	2.283	0.9199	0.477	gi|392338782	PREDICTED: neurobeachin-like isoform 1 [Rattus norvegicus]	Rattus norvegicus	3
422	0	0.47	2.36	0.951	0.4931	gi|149064744	rCG49995 [Rattus norvegicus]	Rattus norvegicus	3
422	0	0.47	1.808	0.9209	0.4775	gi|392345648	PREDICTED: neurobeachin-like [Rattus norvegicus]	Rattus norvegicus	3
422	0	0	2.137	1.015	0.7479	RRRRRgi|164518900	REVERSED plexin-A3 precursor [Rattus norvegicus]	Rattus norvegicus	3
422	0	27.52	74.75	72.28	69.8	gi|930263	proteinase inhibitor-like protein (202 AA) [Rattus norvegicus]	Rattus norvegicus	115
422	0	74	73.72	72.51	72.51	gi|220649	unnamed protein product [Rattus norvegicus]	Rattus norvegicus	298
422	79.74	79.78	77.86	76.64	76.64	gi|51036655	alpha-1-antiproteinase precursor [Rattus norvegicus]	Rattus norvegicus	312
422	0	79.78	78.43	77.21	77.21	gi|203063	alpha-1-antitrypsin precursor, partial [Rattus norvegicus]	Rattus norvegicus	312
422	0	79.78	77.86	76.64	76.64	gi|112889	RecName: Full=Alpha-1-antiproteinase; AltName: Full=Alpha-1-antitrypsin; AltName: Full=Alpha-1-proteinase inhibitor; AltName: Full=Serpin A1; Flags: Precursor	RAT	312
429	0.05	6	8.68	7.414	5.063	gi|57012358	keratin, type II cytoskeletal 73 [Rattus norvegicus]	Rattus norvegicus	8
430	0.05	2.07	29.58	15.49	4.93	gi|62078447	globin, alpha [Rattus norvegicus]	Rattus norvegicus	2
431	0	1.28	3.081	1.659	1.659	gi|293348184	PREDICTED: acyl-coenzyme A thioesterase 6 [Rattus norvegicus]	Rattus norvegicus	2
431	0	0.59	1.533	1.13	0.7264	gi|392332370	PREDICTED: pleckstrin homology-like domain family B member 2-like [Rattus norvegicus]	Rattus norvegicus	2

## Sheet: Supplementary Table 2
Hulme et al., INVESTIGATION OF THE BLOOD PROTEOME IN RESPONSE TO SPINAL CORD INJURY IN RODENT MODELS. Spinal Cord. 2021
	Supplementary Proteomic Table 2. A protein summary for all the proteins identified by iTRAQ-mass spectrometry analysis of serum from rodents following a contusion Spinal Cord Injury (SCI) and
	sham injured counterparts at 24 hrs post injury. Only proteins with a Protein Threshold (Unused ProtScore (conf)) < 0.05 are and that were detected with 2 or more peptides are included.
	iTRAQ ratios were bias and background corrected. p-values were generated by the ProteinPilot software.
	For each protein identified, the corresponding Swiss-Prot Accession number is shown, together with the unused ProtScore (a measurement of all the peptide evidence for a protein that is not better explained by a higher ranking protein),
	the total Protscore (a measure of the total amount of evidence for a detected protein), the protein name as it is given in the Swiss-Prot database and the number of peptides used for the identification.
N	Unused	Total	%Cov	%Cov(50)	%Cov(95)	Accession	Name	Species	Peptides(95%)	24 hrs SCI : 24 hrs sham	PVal 24 hrs SCI : 24 hrs sham
176	5.01	5.06	34.48	34.48	34.48	gi|149034305	rCG21082 [Rattus norvegicus]	Rattus norvegicus	5	0.0772681	0.0974003
269	2	2	3.482	1.415	1.415	gi|149058255	rCG46553 [Rattus norvegicus]	Rattus norvegicus	2	0.145881	0.612003
41	43.61	67.69	92.31	87.34	80.89	gi|57231	unnamed protein product [Rattus norvegicus]	Rattus norvegicus	208	0.190546	3.15069e-05
375	43.61	67.69	92.31	87.34	80.89	gi|57231	unnamed protein product [Rattus norvegicus]	Rattus norvegicus	208	0.190546	3.15069e-05
23	67.53	67.9	84.86	84.62	79.09	gi|57294	unnamed protein product [Rattus norvegicus]	Rattus norvegicus	250	0.229087	0.00429623
28	60.14	60.5	59.35	59.35	58.28	gi|58865630	antithrombin-III precursor [Rattus norvegicus]	Rattus norvegicus	88	0.255859	2.72395e-05
358	0.71	2.88	7.453	6.981	6.038	gi|189181718	proteoglycan 4 precursor [Rattus norvegicus]	Rattus norvegicus	3	0.280543	0.206679
57	31.74	166.01	59.64	57.86	55.84	gi|50657362	complement component 4, gene 2 precursor [Rattus norvegicus]	Rattus norvegicus	188	0.288403	0.0404996
24	64	63.16	45.64	44.36	42.44	gi|51854227	gelsolin precursor [Rattus norvegicus]	Rattus norvegicus	76	0.293765	0.000180342
224	2.53	2.55	11.26	8.442	7.143	gi|5163368	chromogranin A precursor [Rattus norvegicus]	Rattus norvegicus	3	0.301995	0.0519193
9	129.59	129.25	53.38	50.47	45.02	gi|392339195	PREDICTED: complement C5 [Rattus norvegicus]	Rattus norvegicus	106	0.301995	2.07019e-08
122	12.16	12.17	36.18	36.18	36.18	gi|6981420	anionic trypsin-1 precursor [Rattus norvegicus]	Rattus norvegicus	153	0.328095	0.655125
254	2	4	1.42	1.046	1.046	RRRRRgi|403420604	REVERSED protocadherin 11 X-linked precursor [Rattus norvegicus]	Rattus norvegicus	2	0.359749	0.636234
42	43.45	43.49	40.74	38.8	36.51	gi|60688421	C9 protein [Rattus norvegicus]	Rattus norvegicus	41	0.359749	0.000105043
151	6.78	6.8	18.47	18.15	14.65	gi|81883123	RecName: Full=Fibrinogen-like protein 1; Flags: Precursor	Rattus norvegicus	4	0.366438	0.0914873
158	6.15	6.16	20.08	20.08	20.08	gi|6981568	extracellular superoxide dismutase [Cu-Zn] precursor [Rattus norvegicus]	Rattus norvegicus	5	0.376704	0.193334
90	18.98	19.75	37.63	35.35	35.35	gi|57527135	corticosteroid-binding globulin precursor [Rattus norvegicus]	Rattus norvegicus	27	0.398107	0.992359
166	5.92	6.02	9.563	9.563	8.108	gi|68565352	RecName: Full=Multiple inositol polyphosphate phosphatase 1; AltName: Full=2,3-bisphosphoglycerate 3-phosphatase; Short=2,3-BPG phosphatase; AltName: Full=Inositol (1,3,4,5)-tetrakisphosphate 3-phosphatase; Short=Ins(1,3,4,5)P(4) 3-phosphatase; Flags: Precursor	Rattus norvegicus	3	0.401791	0.553994
99	16.95	16.98	49.45	44	42.18	gi|149040772	serum amyloid P-component [Rattus norvegicus]	Rattus norvegicus	15	0.405509	0.0024198
7	177.11	176.99	61.49	59.07	57.11	gi|29337194	RecName: Full=Complement C4; Contains: RecName: Full=Complement C4 beta chain; Contains: RecName: Full=Complement C4 alpha chain; Contains: RecName: Full=C4a anaphylatoxin; Contains: RecName: Full=Complement C4 gamma chain; Flags: Precursor	Rattus norvegicus	207	0.416869	0.187328
45	42.68	47.38	54.86	47.96	43.57	gi|162138905	plasma kallikrein precursor [Rattus norvegicus]	Rattus norvegicus	34	0.420727	0.00537481
186	4.44	4.47	23.53	23.53	23.53	gi|149027664	rCG64161 [Rattus norvegicus]	Rattus norvegicus	3	0.436516	0.461647
141	8.26	8.31	31.62	28.85	27.27	gi|149024327	complement component 1, q subcomponent, beta polypeptide, isoform CRA_b [Rattus norvegicus]	Rattus norvegicus	9	0.448745	0.70223
139	8.82	8.92	22.6	19.04	16.01	gi|55742713	extracellular matrix protein 1 precursor [Rattus norvegicus]	Rattus norvegicus	9	0.452898	0.0856147
430	0.05	2.07	29.58	15.49	4.93	gi|62078447	globin, alpha [Rattus norvegicus]	Rattus norvegicus	2	0.49204	0.325752
62	27.94	28.01	42.77	37.47	35.44	gi|58865362	alpha-2-antiplasmin precursor [Rattus norvegicus]	Rattus norvegicus	45	0.49204	0.200669
206	3.61	10.32	18.88	16.02	12.02	gi|20271387	complement factor H-related protein [Rattus norvegicus]	Rattus norvegicus	12	0.505825	0.372938
153	6.56	6.57	56.9	50.86	50.86	gi|149034299	rCG21088 [Rattus norvegicus]	Rattus norvegicus	4	0.510505	0.49637
379	0.2	9.48	37.09	30.77	28.3	gi|6978487	fructose-bisphosphate aldolase A [Rattus norvegicus]	Rattus norvegicus	8	0.515229	0.344164
14	103.32	103.28	60.43	58.55	54.49	gi|401461786	ceruloplasmin isoform 1 precursor [Rattus norvegicus]	Rattus norvegicus	180	0.515229	2.35787e-07
200	4	4	15.34	12.27	12.27	gi|61740621	retinoic acid receptor responder protein 2 precursor [Rattus norvegicus]	Rattus norvegicus	2	0.519996	0.542745
125	12.04	12.07	22	19	16.6	gi|157820363	vascular non-inflammatory molecule 3 precursor [Rattus norvegicus]	Rattus norvegicus	6	0.519996	0.36948
149	6.92	6.99	8.941	7.137	4.784	gi|149023319	attractin, isoform CRA_a [Rattus norvegicus]	Rattus norvegicus	6	0.519996	0.599897
124	12.1	12.14	21.23	18.26	16.89	gi|392333742	PREDICTED: vitamin K-dependent protein Z [Rattus norvegicus]	Rattus norvegicus	8	0.519996	0.501084
189	4.26	4.28	30.38	30.38	25.95	gi|204891	immunoglobulin heavy chain, partial [Rattus norvegicus]	Rattus norvegicus	4	0.529663	0.973969
61	29.39	29.39	42.58	39.95	36.84	gi|29293811	pigment epithelium-derived factor precursor [Rattus norvegicus]	Rattus norvegicus	19	0.529663	0.0137028
110	14.12	14.12	55.49	55.49	55.49	gi|157817131	complement component C8 gamma chain [Rattus norvegicus]	Rattus norvegicus	10	0.534564	0.331277
159	6.04	6.05	7.339	7.339	5.657	gi|25742763	78 kDa glucose-regulated protein precursor [Rattus norvegicus]	Rattus norvegicus	3	0.539511	0.364065
219	2.69	2.77	9.51	6.916	5.476	gi|392355269	PREDICTED: ICOS ligand-like [Rattus norvegicus]	Rattus norvegicus	4	0.539511	0.713131
375	0.25	2.32	2.8	1.467	1.467	RRRRRgi|300793721	REVERSED serine/threonine-protein kinase tousled-like 2 [Rattus norvegicus]	Rattus norvegicus	2	0.544503	0.458388
51	35.69	35.73	34.47	33.45	30.9	gi|300795863	complement component C8 beta chain precursor [Rattus norvegicus]	Rattus norvegicus	23	0.549541	0.654298
147	7.24	7.27	9.29	7.787	6.831	gi|57012728	RecName: Full=Coagulation factor XIII A chain; Short=Coagulation factor XIIIa; AltName: Full=Protein-glutamine gamma-glutamyltransferase A chain; AltName: Full=Transglutaminase A chain; Flags: Precursor	Rattus norvegicus	4	0.554626	0.407779
202	4	4	20.41	20.41	20.41	gi|9910536	ribonuclease 4 precursor [Rattus norvegicus]	Rattus norvegicus	2	0.559758	0.384844
302	2	2	1.484	1.484	1.484	gi|189011652	transmembrane protease serine 13 [Rattus norvegicus]	Rattus norvegicus	3	0.559758	0.641364
64	27.67	27.72	43.63	41.34	40.5	gi|13242285	heparin cofactor 2 precursor [Rattus norvegicus]	Rattus norvegicus	28	0.570164	0.045154
80	21.9	21.9	27.2	27.2	25.37	gi|149052067	insulin-like growth factor binding protein, acid labile subunit, isoform CRA_b [Rattus norvegicus]	Rattus norvegicus	13	0.57544	0.513333
31	55.82	56.04	44.14	41.66	39.64	gi|293345196	PREDICTED: complement component C7 [Rattus norvegicus]	Rattus norvegicus	44	0.57544	0.00481587
105	16.02	16	16.31	14.18	13.62	gi|189011620	fibulin-1 precursor [Rattus norvegicus]	Rattus norvegicus	8	0.591562	0.149878
20	77.03	273.75	78.55	75.92	74.65	gi|12831225	murinoglobulin-1 precursor [Rattus norvegicus]	Rattus norvegicus	1082	0.591562	0.493444
174	5.37	5.43	2.509	2.509	2.151	gi|392347136	PREDICTED: collagen alpha-2(I) chain-like isoform 2 [Rattus norvegicus]	Rattus norvegicus	3	0.597035	0.185142
255	2	2.38	20.17	20.17	20.17	gi|149037009	rCG64255 [Rattus norvegicus]	Rattus norvegicus	4	0.597035	0.549039
115	13.48	13.61	13.9	12.71	11.64	gi|171846774	Phosphorylase, glycogen, muscle [Rattus norvegicus]	Rattus norvegicus	9	0.597035	0.576117
30	57.54	57.87	47.46	42.04	40.93	gi|313151177	inter-alpha-trypsin inhibitor heavy chain H1 precursor [Rattus norvegicus]	Rattus norvegicus	72	0.60256	0.301594
318	1.89	1.96	3.817	2.748	1.679	gi|75905483	mannosyl-oligosaccharide 1,2-alpha-mannosidase IA [Rattus norvegicus]	Rattus norvegicus	2	0.608135	0.373682
372	0.29	5.39	34.46	34.46	29.94	gi|6689097	MAp19 protein [Rattus norvegicus]	Rattus norvegicus	4	0.608135	0.428116
251	2	4.01	54.1	54.1	48.36	gi|149034318	rCG64221 [Rattus norvegicus]	Rattus norvegicus	3	0.619441	0.444987
225	2.51	2.8	17.2	17.2	17.2	gi|392340069	PREDICTED: Ig kappa chain V19-17-like [Rattus norvegicus]	Rattus norvegicus	4	0.630957	0.705199
73	24	43.22	68.24	58.12	58.12	gi|149018745	similar to RIKEN cDNA 1300017J02, isoform CRA_c [Rattus norvegicus]	Rattus norvegicus	45	0.630957	0.710794
193	4.01	4.01	4.542	4.542	4.198	gi|2894106	Collagen alpha1 [Rattus norvegicus]	Rattus norvegicus	5	0.642688	0.356998
203	4	4	20.69	20.69	20.69	gi|92405	Ig lambda chain precursor V region - rat	Rattus norvegicus	2	0.648634	0.684834
232	2.01	2.01	1.826	0.7481	0.33	gi|40849906	plectin 11 [Rattus norvegicus]	Rattus norvegicus	2	0.648634	0.330271
107	15.75	15.79	26.48	23.73	23.73	gi|81884843	RecName: Full=Carboxypeptidase Q; AltName: Full=Hematopoietic lineage switch 2 related protein; Short=Hls2-rp; AltName: Full=Liver annexin-like protein 1; Short=LAL-1; AltName: Full=Plasma glutamate carboxypeptidase; Flags: Precursor	Rattus norvegicus	11	0.648634	0.595917
26	61.65	61.73	87.72	85.68	84.14	gi|114008	RecName: Full=Apolipoprotein A-IV; Short=Apo-AIV; Short=ApoA-IV; AltName: Full=Apolipoprotein A4; Flags: Precursor	Rattus norvegicus	130	0.648634	0.0941991
165	6	6	34.26	26.85	26.85	gi|56435	IGF-IA precursor [Rattus norvegicus]	Rattus norvegicus	3	0.654636	0.482738
262	2	2	1.722	1.344	0.756	gi|157822347	histone-lysine N-methyltransferase, H3 lysine-36 and H4 lysine-20 specific [Rattus norvegicus]	Rattus norvegicus	2	0.660693	0.485587
226	2.46	2.48	8.943	7.927	4.878	gi|57528238	xaa-Pro dipeptidase [Rattus norvegicus]	Rattus norvegicus	2	0.666807	0.497253
76	23.8	23.88	25.39	23.96	22.18	gi|213688382	phosphatidylinositol-glycan-specific phospholipase D precursor [Rattus norvegicus]	Rattus norvegicus	15	0.666807	0.287724
150	6.8	13.72	31.39	31.39	28.1	gi|112984278	complement factor H-related protein 1 precursor [Rattus norvegicus]	Rattus norvegicus	14	0.672977	0.944297
89	19.04	21.13	58.23	51.52	44.51	gi|325609334	immunoglobulin gamma-2c heavy chain constant region [Rattus norvegicus]	Rattus norvegicus	24	0.679204	0.783174
131	10.48	198.01	68.02	62.15	59.6	gi|50657404	murinoglobulin-2 precursor [Rattus norvegicus]	Rattus norvegicus	818	0.679204	0.684964
116	13.26	13.29	15.31	13.33	13.33	gi|157823757	periostin precursor [Rattus norvegicus]	Rattus norvegicus	8	0.698232	0.561839
79	22.48	22.54	20.44	18.52	17.04	gi|145386553	vitamin K-dependent protein S precursor [Rattus norvegicus]	Rattus norvegicus	15	0.698232	0.129382
108	15.45	15.48	46.58	40.17	38.03	gi|68534280	LOC500183 protein [Rattus norvegicus]	Rattus norvegicus	64	0.698232	0.284913
157	6.17	6.23	20.16	16.28	14.34	gi|62198215	C4b-binding protein beta chain precursor [Rattus norvegicus]	Rattus norvegicus	6	0.711214	0.187603
37	50.01	50.21	58.83	57.19	57.01	gi|2506388	RecName: Full=Carboxylesterase 1C; AltName: Full=Carboxyesterase ES-1; Short=E1; AltName: Full=ES-THET; AltName: Full=Esterase-2; AltName: Full=Liver carboxylesterase 1; AltName: Full=Neutral retinyl ester hydrolase; Short=NREH; AltName: Full=Retinyl ester hydrolase; Short=REH; Flags: Precursor	RAT	86	0.711214	0.5525
86	20.55	20.57	40.87	40.87	40.43	gi|8393197	C-reactive protein precursor [Rattus norvegicus]	Rattus norvegicus	42	0.717794	0.841077
32	55.01	55.03	64.09	63.26	62	gi|158186678	fibrinogen beta chain precursor [Rattus norvegicus]	Rattus norvegicus	43	0.717794	0.300222
205	3.68	3.73	3.907	2.329	2.029	gi|8394544	xanthine dehydrogenase/oxidase [Rattus norvegicus]	Rattus norvegicus	2	0.724436	0.528824
389	0.15	0.18	2.688	2.028	1.471	gi|282158051	myosin-11 [Rattus norvegicus]	Rattus norvegicus	4	0.731139	0.54101
101	16.71	16.75	33.19	32.74	30.53	gi|6723180	plasma glutathione peroxidase precursor [Rattus norvegicus]	Rattus norvegicus	26	0.731139	0.94991
237	2	83.62	79.81	78.87	77.7	gi|205308	alpha-1 major acute phase protein prepeptide, partial [Rattus norvegicus]	Rattus norvegicus	250	0.731139	0.618879
173	5.4	5.46	20.08	20.08	18.03	gi|21426809	adiponectin precursor [Rattus norvegicus]	Rattus norvegicus	4	0.744732	0.289203
172	5.73	5.84	64.58	56.25	51.04	gi|7650272	immunoglobulin kappa light chain variable region [Rattus norvegicus]	Rattus norvegicus	6	0.744732	0.599933
98	16.95	16.99	39.67	33.73	32.07	gi|60688161	Cpb2 protein, partial [Rattus norvegicus]	Rattus norvegicus	14	0.751623	0.386551
130	10.71	11.09	76.47	76.47	71.57	gi|6978517	apolipoprotein A-II preproprotein [Rattus norvegicus]	Rattus norvegicus	15	0.751623	0.817955
359	0.62	0.64	14.17	14.17	14.17	gi|293358734	PREDICTED: Ig kappa chain V-III region MOPC 63 [Rattus norvegicus]	Rattus norvegicus	3	0.765597	0.829953
180	4.84	4.92	7.959	5.21	5.21	gi|77020250	proprotein convertase subtilisin/kexin type 9 precursor [Rattus norvegicus]	Rattus norvegicus	4	0.772681	0.283714
245	2	6.37	32.56	29.46	29.46	gi|204706	immunoglobulin light chain [Rattus norvegicus]	Rattus norvegicus	8	0.772681	0.697108
35	51.03	51.06	62.31	62.1	62.1	gi|1220486	gamma-2a immunoglobulin heavy chain [Rattus norvegicus]	Rattus norvegicus	130	0.77983	0.771311
218	2.99	3.14	8.373	8.373	8.373	gi|392343394	PREDICTED: thyroxine-binding globulin [Rattus norvegicus]	Rattus norvegicus	4	0.787046	0.657219
341	1.17	2.52	36.94	29.73	29.73	gi|392346279	PREDICTED: Ig kappa chain V19-17-like, partial [Rattus norvegicus]	Rattus norvegicus	5	0.787046	0.538038
207	3.59	3.65	29.91	29.91	29.91	gi|149027663	rCG47024 [Rattus norvegicus]	Rattus norvegicus	4	0.794328	0.75876
214	3.17	5.84	31.97	31.97	31.97	gi|149027662	rCG64160 [Rattus norvegicus]	Rattus norvegicus	5	0.794328	0.682625
59	31.08	31.15	34.66	33.33	32.5	gi|62078741	coagulation factor XII precursor [Rattus norvegicus]	Rattus norvegicus	19	0.794328	0.401858
210	3.47	3.51	5.182	4.223	3.455	gi|58865670	biotinidase precursor [Rattus norvegicus]	Rattus norvegicus	2	0.831764	0.155655
103	16.11	16.15	23.44	23.44	19.14	gi|157822881	properdin precursor [Rattus norvegicus]	Rattus norvegicus	9	0.831764	0.30762
66	26.67	26.65	47.52	45.63	42.32	gi|56961650	kallistatin precursor [Rattus norvegicus]	Rattus norvegicus	44	0.831764	0.702602
15	94.68	94.42	66.13	64.42	61.31	gi|126722991	inter-alpha-inhibitor H4 heavy chain precursor [Rattus norvegicus]	Rattus norvegicus	211	0.831764	0.464772
160	6.02	6.02	46.32	46.32	46.32	gi|554445	immunoglobulin heavy chain [Rattus norvegicus]	Rattus norvegicus	6	0.83946	0.747062
154	6.41	6.43	52	51	51	gi|402534546	apolipoprotein C-III precursor [Rattus norvegicus]	Rattus norvegicus	31	0.83946	0.94451
177	4.97	91.34	67.41	67.41	61.1	gi|46237594	B-factor, properdin [Rattus norvegicus]	Rattus norvegicus	114	0.83946	0.879821
53	33.81	33.82	30.55	28.85	27.16	gi|198278496	complement C1r subcomponent precursor [Rattus norvegicus]	Rattus norvegicus	21	0.847227	0.603665
146	7.42	7.44	42.62	42.62	42.62	gi|149034301	rCG64219 [Rattus norvegicus]	Rattus norvegicus	6	0.855067	0.419154
84	21.23	21.29	41.58	41.58	37.42	gi|16758272	carboxypeptidase N catalytic chain precursor [Rattus norvegicus]	Rattus norvegicus	17	0.855067	0.922333
46	41.43	41.44	35.94	34.94	34.11	gi|77539456	C4b-binding protein alpha chain [Rattus norvegicus]	Rattus norvegicus	32	0.855067	0.41451
55	33.41	33.42	41.64	37.32	33.86	gi|149049498	rCG29725, isoform CRA_b [Rattus norvegicus]	Rattus norvegicus	22	0.879023	0.755186
249	2	4.03	11.97	11.97	10.68	gi|392332429	PREDICTED: immunoglobulin lambda-like polypeptide 1-like isoform 2 [Rattus norvegicus]	Rattus norvegicus	2	0.887156	0.824094
168	5.87	5.94	31.53	27.03	27.03	gi|643606	NGF-binding Ig kappa chain, partial [Rattus norvegicus]	Rattus norvegicus	4	0.895365	0.89697
72	24.18	24.44	23.3	20.73	18.15	gi|169642255	F13b protein [Rattus norvegicus]	Rattus norvegicus	15	0.895365	0.825695
67	26.5	26.37	40.49	37.14	34.9	gi|38181879	Clu protein [Rattus norvegicus]	Rattus norvegicus	33	0.895365	0.259147
164	6	6	23.58	21.54	21.54	gi|157822923	trypsin V-A precursor [Rattus norvegicus]	Rattus norvegicus	5	0.912011	0.400262
253	2	4	22.69	22.69	22.69	gi|149037302	rCG64260 [Rattus norvegicus]	Rattus norvegicus	6	0.912011	0.860931
118	12.92	12.98	32.55	31.21	29.19	gi|392347420	PREDICTED: uncharacterized protein LOC502795 [Rattus norvegicus]	Rattus norvegicus	14	0.912011	0.55493
77	23.1	23.17	35.55	34.17	28.21	gi|1397241	RASP1 [Rattus norvegicus]	Rattus norvegicus	18	0.912011	0.929576
75	23.82	23.9	48.65	48.65	46.55	gi|56972100	LOC299567 protein, partial [Rattus norvegicus]	Rattus norvegicus	19	0.912011	0.987025
63	27.76	27.78	43.01	41.42	38.58	gi|157819231	carboxypeptidase N subunit 2 precursor [Rattus norvegicus]	Rattus norvegicus	22	0.92045	0.815191
50	36.31	36.34	67.95	66.03	66.03	gi|37805241	Apolipoprotein E [Rattus norvegicus]	Rattus norvegicus	78	0.92045	0.830831
27	60.59	61.07	47.24	46.9	42.95	gi|8393899	inter-alpha-trypsin inhibitor heavy chain H3 precursor [Rattus norvegicus]	Rattus norvegicus	115	0.92045	0.112563
361	60.59	61.07	47.24	46.9	42.95	gi|8393899	inter-alpha-trypsin inhibitor heavy chain H3 precursor [Rattus norvegicus]	Rattus norvegicus	115	0.92045	0.112563
65	26.75	37.14	55.85	55.37	52.98	gi|401664566	serine protease inhibitor A3M precursor [Rattus norvegicus]	Rattus norvegicus	57	0.928966	0.701941
49	36.52	228.38	73.6	69.9	67.88	gi|406035338	C3 and PZP-like, alpha-2-macroglobulin domain containing 8 precursor [Rattus norvegicus]	Rattus norvegicus	667	0.928966	0.666021
223	2.54	2.56	7.203	7.203	7.203	gi|392346271	PREDICTED: uncharacterized protein LOC100910675 [Rattus norvegicus]	Rattus norvegicus	2	0.937562	0.843322
188	4.35	4.37	6.775	4.768	3.764	gi|157822919	neutral alpha-glucosidase AB [Rattus norvegicus]	Rattus norvegicus	3	0.937562	0.725136
2	326.07	324.17	45.32	43.7	40.55	gi|161783809	apolipoprotein B-100 precursor [Rattus norvegicus]	Rattus norvegicus	207	0.937562	0.370896
192	4.03	4.03	18.37	18.37	13.47	gi|56606082	complement C1q subcomponent subunit A precursor [Rattus norvegicus]	Rattus norvegicus	3	0.946237	0.699307
148	6.94	6.97	9.595	7.113	4.88	gi|25742617	epidermal growth factor receptor precursor [Rattus norvegicus]	Rattus norvegicus	6	0.946237	0.665361
325	1.65	3.3	12.03	11	8.921	gi|37724107	BWK3 [Rattus norvegicus]	Rattus norvegicus	7	0.946237	0.918348
155	6.3	6.32	19.79	18.53	14.11	gi|149042913	rCG32401, isoform CRA_b [Rattus norvegicus]	Rattus norvegicus	6	0.954993	0.670184
85	21.09	21.08	40.24	38.46	35.8	gi|13591983	lumican precursor [Rattus norvegicus]	Rattus norvegicus	16	0.954993	0.64231
48	37.33	37.33	54.76	53.57	53.57	gi|40018558	plasma protease C1 inhibitor precursor [Rattus norvegicus]	Rattus norvegicus	62	0.954993	0.639251
374	0.28	0.3	4.043	4.043	4.043	gi|33086526	Ab2-011 [Rattus norvegicus]	Rattus norvegicus	2	0.963829	0.952122
230	2.11	2.11	33.33	33.33	26.67	gi|7650268	immunoglobulin kappa light chain variable region [Rattus norvegicus]	Rattus norvegicus	4	0.963829	0.702122
140	8.61	8.63	44.87	38.4	36.12	gi|149034639	complement factor D (adipsin), isoform CRA_b [Rattus norvegicus]	Rattus norvegicus	6	0.963829	0.880392
52	34.92	34.92	39.35	36.12	36.12	gi|157821013	complement component C8 alpha chain precursor [Rattus norvegicus]	Rattus norvegicus	26	0.963829	0.864618
88	19.13	77.62	83.02	82.09	80.93	gi|80861401	T-kininogen 1 precursor [Rattus norvegicus]	Rattus norvegicus	263	0.963829	0.836238
137	9.12	9.17	15.26	14.55	10.41	gi|7688073	mannose-binding protein associated serine protease-1 [Rattus norvegicus]	Rattus norvegicus	6	0.972747	0.892113
360	0.61	10.99	37.14	37.14	37.14	gi|841248	complement C8 beta, partial [Rattus norvegicus]	Rattus norvegicus	6	0.972747	0.97243
114	13.53	13.57	52.63	52.63	51.05	gi|89258021	immunoglobulin lambda light chain [Rattus norvegicus]	Rattus norvegicus	11	0.972747	0.884565
22	68.25	68.21	88.18	86.17	86.17	gi|60097941	haptoglobin precursor [Rattus norvegicus]	Rattus norvegicus	234	0.972747	0.985293
17	84.48	84.46	80	76.3	74.35	gi|122065203	RecName: Full=Hemopexin; Flags: Precursor	Rattus norvegicus	274	0.972747	0.181077
5	265.59	267.44	83.04	81.84	76.97	gi|158138561	complement C3 precursor [Rattus norvegicus]	Rattus norvegicus	806	0.972747	5.9016e-07
136	9.35	9.41	39.3	35.32	35.32	gi|158187535	retinol-binding protein 4 precursor [Rattus norvegicus]	Rattus norvegicus	13	0.981748	0.707953
133	9.76	24.19	31.3	31.04	29.77	gi|392332782	PREDICTED: complement factor H-like [Rattus norvegicus]	Rattus norvegicus	17	0.981748	0.983004
3	295.79	295.02	85.73	83.8	81.53	gi|205384	alpha-1-macroglobulin [Rattus norvegicus]	Rattus norvegicus	1081	0.981748	0.00247029
398	295.79	295.02	85.73	83.8	81.53	gi|205384	alpha-1-macroglobulin [Rattus norvegicus]	Rattus norvegicus	1081	0.981748	0.00247029
215	3.14	5.28	3.015	2.01	2.01	gi|149023398	rCG26434, isoform CRA_a [Rattus norvegicus]	Rattus norvegicus	5	0.990832	0.881829
128	11.14	11.6	40.38	34.07	31.59	gi|202837	aldolase A [Rattus norvegicus]	Rattus norvegicus	10	0.990832	0.506979
126	11.58	11.79	54.55	54.55	54.55	gi|6978521	apolipoprotein C-I precursor [Rattus norvegicus]	Rattus norvegicus	24	0.990832	0.945461
8	171.91	171.83	90.4	85.24	84.1	gi|61556986	serotransferrin precursor [Rattus norvegicus]	Rattus norvegicus	680	0.990832	0.569027
182	4.6	4.63	12.92	11.07	11.07	gi|6981088	insulin-like growth factor-binding protein 5 precursor [Rattus norvegicus]	Rattus norvegicus	3	1	0.982773
69	25.46	25.52	54.61	52.9	48.46	gi|620121	ZN-alpha-2-glycoprotein [Rattus norvegicus]	Rattus norvegicus	20	1	0.308357
1	371.06	371.06	93.75	91.78	90.63	gi|55628	unnamed protein product [Rattus norvegicus]	Rattus norvegicus	2439	1	0.285727
167	5.9	6.05	34.87	29.83	22.27	gi|61098193	mannose-binding protein A precursor [Rattus norvegicus]	Rattus norvegicus	6	1.00925	0.736141
152	6.78	6.8	34.29	30.61	28.98	gi|56606098	complement C1q subcomponent subunit C precursor [Rattus norvegicus]	Rattus norvegicus	11	1.00925	0.915552
121	12.24	252.7	96.51	94.98	94.76	gi|149033753	albumin, isoform CRA_a [Rattus norvegicus]	Rattus norvegicus	1531	1.00925	0.631341
60	30.05	46.31	59.47	56.96	52.74	gi|7549773	kininogen-1 isoform 1 precursor [Rattus norvegicus]	Rattus norvegicus	98	1.01859	0.870274
143	7.93	10.01	18.58	11.03	8.939	gi|13242239	hepatocyte growth factor-like protein precursor [Rattus norvegicus]	Rattus norvegicus	5	1.02802	0.93972
145	7.43	7.47	6.806	6.185	5.409	gi|392339909	PREDICTED: uncharacterized protein LOC679818 [Rattus norvegicus]	Rattus norvegicus	6	1.02802	0.975001
97	17.08	17.19	22.04	20.73	18.54	gi|78042605	mannan-binding lectin serine protease 2 precursor [Rattus norvegicus]	Rattus norvegicus	10	1.02802	0.780879
87	19.25	19.27	29.15	20.45	20.29	gi|392332999	PREDICTED: alpha-fetoprotein [Rattus norvegicus]	Rattus norvegicus	14	1.02802	0.766732
109	14.7	35.02	31.79	27.31	25.73	gi|47575877	complement C2 precursor [Rattus norvegicus]	Rattus norvegicus	20	1.03753	0.826102
83	21.26	21.32	28.7	25.53	23.77	gi|72679950	LOC498793 protein, partial [Rattus norvegicus]	Rattus norvegicus	28	1.03753	0.533735
10	129.15	129.18	63.16	60.81	57.89	gi|77861917	complement factor H precursor [Rattus norvegicus]	Rattus norvegicus	166	1.03753	0.035528
199	4	4	9.735	8.26	8.26	gi|82830420	cathepsin B preproprotein [Rattus norvegicus]	Rattus norvegicus	2	1.04713	0.74283
221	2.65	2.72	10.06	10.06	10.06	gi|149033720	immunoglobulin joining chain [Rattus norvegicus]	Rattus norvegicus	2	1.04713	0.912554
185	4.49	6.83	10.04	10.04	10.04	gi|48040428	hyaluronan-binding protein 2 precursor [Rattus norvegicus]	Rattus norvegicus	6	1.04713	0.602004
119	12.58	14.48	18.48	17.55	15.94	gi|47087085	keratin, type I cytoskeletal 17 [Rattus norvegicus]	Rattus norvegicus	9	1.04713	0.912589
132	10.18	10.18	17.08	17.08	13.82	gi|58293772	alpha-amylase 1 precursor [Rattus norvegicus]	Rattus norvegicus	5	1.0666	0.860168
129	10.94	11.64	22.26	22.26	22.26	gi|298231182	insulin-like growth factor-binding protein 3 precursor [Rattus norvegicus]	Rattus norvegicus	8	1.07647	0.975847
92	18.27	18.44	15.91	14.45	14.45	gi|268607708	interleukin-1 receptor accessory protein isoform b precursor [Rattus norvegicus]	Rattus norvegicus	11	1.07647	0.920563
181	4.76	4.82	23.26	23.26	23.26	gi|479224	Ig kappa chain precursor - rat (fragment)	Rattus norvegicus	6	1.08643	0.847022
104	16.03	16.07	31.07	22.79	20.15	gi|16757994	pyruvate kinase isozymes M1/M2 [Rattus norvegicus]	Rattus norvegicus	9	1.09648	0.616603
120	12.31	14.36	21.65	18.61	14.5	gi|281604082	coagulation factor IX precursor [Rattus norvegicus]	Rattus norvegicus	9	1.10662	0.055941
47	40.76	40.68	31.69	29.44	26.34	gi|28570180	complement component C6 precursor [Rattus norvegicus]	Rattus norvegicus	23	1.10662	0.430881
112	13.69	44.76	50.29	49.51	48.54	gi|13358878	histidine-rich glycoprotein 2 [Rattus norvegicus]	Rattus norvegicus	62	1.10662	0.766832
16	87.18	87.13	83.95	83.02	81.86	gi|57526868	T-kininogen 2 precursor [Rattus norvegicus]	Rattus norvegicus	270	1.10662	0.997352
6	180.5	180.57	59.32	57.27	55.84	gi|149015982	fibronectin 1, isoform CRA_e [Rattus norvegicus]	Rattus norvegicus	259	1.11686	0.0327025
111	14.02	14.03	34.39	30.35	26.59	gi|71043608	CD5 antigen-like precursor [Rattus norvegicus]	Rattus norvegicus	10	1.1272	0.400532
195	4	22.41	34.69	34.69	34.69	gi|392349258	PREDICTED: N-acetylmuramoyl-L-alanine amidase [Rattus norvegicus]	Rattus norvegicus	18	1.1272	0.796552
78	22.75	22.8	66.3	66.3	66.3	gi|22219450	major urinary protein precursor [Rattus norvegicus]	Rattus norvegicus	19	1.13763	0.611738
81	21.58	21.59	13.49	12.29	11.2	gi|33086442	Ab1-018 [Rattus norvegicus]	Rattus norvegicus	36	1.13763	0.591256
39	46.72	46.76	81.53	79.83	77.84	gi|231468	RecName: Full=Alpha-2-HS-glycoprotein; AltName: Full=59 kDa bone sialic acid-containing protein; Short=BSP; AltName: Full=Fetuin-A; AltName: Full=Glycoprotein PP63; Flags: Precursor	Rattus norvegicus	179	1.13763	0.935515
323	1.71	1.89	10.63	9.761	6.941	gi|6981412	vitamin K-dependent protein C precursor [Rattus norvegicus]	Rattus norvegicus	3	1.14815	0.656419
156	6.26	13.17	50.48	43.27	43.27	gi|89258023	immunoglobulin lambda light chain [Rattus norvegicus]	Rattus norvegicus	18	1.15878	0.938122
191	4.15	4.22	36.52	36.52	36.52	gi|149037312	rCG53365 [Rattus norvegicus]	Rattus norvegicus	3	1.1695	0.996471
44	43.09	43.2	78.38	75.68	73.75	gi|6978515	apolipoprotein A-I preproprotein [Rattus norvegicus]	Rattus norvegicus	146	1.1695	0.20794
12	108.07	108	72.54	71.8	70.69	gi|16758216	plasminogen precursor [Rattus norvegicus]	Rattus norvegicus	153	1.1695	0.0808823
4	286.38	295.06	80.09	77.18	75.69	gi|112893	RecName: Full=Alpha-1-inhibitor 3; AltName: Full=Alpha-1-inhibitor 3 variant II; Short=Alpha-1-inhibitor III; Flags: Precursor	Rattus norvegicus	1144	1.1695	0.465416
91	18.39	18.42	53.17	53.17	50.24	gi|16757980	alpha-1-acid glycoprotein precursor [Rattus norvegicus]	Rattus norvegicus	21	1.18032	0.112134
184	4.51	4.54	35	25.71	25.71	gi|149066014	parvalbumin, isoform CRA_b [Rattus norvegicus]	Rattus norvegicus	3	1.19124	0.0645442
183	4.55	4.62	11.29	11.29	9.677	gi|270483883	phospholipid transfer protein precursor [Rattus norvegicus]	Rattus norvegicus	4	1.19124	0.375308
190	4.24	4.25	15.75	15.75	15.75	gi|27752333	immunoglobulin delta heavy chain secreted form [Rattus norvegicus]	Rattus norvegicus	4	1.20226	0.613284
211	3.36	3.41	17.73	15.23	12.27	gi|158262015	phosphatidylcholine-sterol acyltransferase precursor [Rattus norvegicus]	Rattus norvegicus	4	1.20226	0.37089
74	23.87	23.94	48.8	48.53	45.33	gi|293342999	PREDICTED: actin, cytoplasmic 2-like [Rattus norvegicus]	Rattus norvegicus	18	1.20226	0.29039
198	4	4	24.21	23.16	23.16	gi|6900734	immunoglobulin heavy chain variable region [Rattus norvegicus]	Rattus norvegicus	5	1.21339	0.958246
56	32.3	32.95	37.55	36.53	34.49	gi|32492572	Aa1018 [Rattus norvegicus]	Rattus norvegicus	50	1.21339	0.905696
25	62.66	65.44	75.36	75.36	70.33	gi|2507388	RecName: Full=Serine protease inhibitor A3N; Short=Serpin A3N; AltName: Full=CPI-26; AltName: Full=Contrapsin-like protease inhibitor 6; AltName: Full=SPI-2.2; AltName: Full=Serine protease inhibitor 3; Short=SPI-3; Flags: Precursor	Rattus norvegicus	160	1.22462	0.768004
19	79.74	79.78	77.86	76.64	76.64	gi|51036655	alpha-1-antiproteinase precursor [Rattus norvegicus]	Rattus norvegicus	312	1.22462	0.253094
422	79.74	79.78	77.86	76.64	76.64	gi|51036655	alpha-1-antiproteinase precursor [Rattus norvegicus]	Rattus norvegicus	312	1.22462	0.253094
123	12.1	29.16	59.38	56.92	56.92	gi|323520058	immunoglobulin gamma-1 heavy chain constant region [Rattus norvegicus]	Rattus norvegicus	82	1.23595	0.469658
335	1.29	1.41	6.423	3.65	3.65	gi|281332117	transforming growth factor-beta-induced protein ig-h3 precursor [Rattus norvegicus]	Rattus norvegicus	2	1.24738	0.656869
175	5.3	5.38	29.03	29.03	25	gi|157821489	apolipoprotein C-IV precursor [Rattus norvegicus]	Rattus norvegicus	3	1.24738	0.701689
135	9.39	9.47	43.16	40.53	40.53	gi|9506391	apolipoprotein M precursor [Rattus norvegicus]	Rattus norvegicus	9	1.24738	0.358347
235	2	280.34	80.09	76.71	75.36	gi|407970992	alpha-1-inhibitor 3 precursor [Rattus norvegicus]	Rattus norvegicus	1083	1.25893	0.544755
204	4	4	22.83	22.83	22.83	gi|736290	unnamed protein product [Rattus norvegicus]	Rattus norvegicus	2	1.27057	0.641149
220	2.68	4.81	23.26	23.26	20.93	gi|187469128	Unknown (protein for MGC:188922) [Rattus norvegicus]	Rattus norvegicus	3	1.27057	0.568478
228	2.17	3.02	17.04	17.04	17.04	gi|149037292	rCG64257 [Rattus norvegicus]	Rattus norvegicus	3	1.27057	0.49367
179	4.93	4.98	27.73	23.53	19.33	gi|7549746	beta-2-microglobulin precursor [Rattus norvegicus]	Rattus norvegicus	6	1.27057	0.551675
369	0.34	1.05	8.917	8.917	8.917	gi|392339230	PREDICTED: Ig kappa chain V19-17-like [Rattus norvegicus]	Rattus norvegicus	2	1.28233	0.760381
96	17.39	17.42	43.1	38.03	36.62	gi|54292130	serum paraoxonase/arylesterase 1 precursor [Rattus norvegicus]	Rattus norvegicus	14	1.28233	0.216993
58	31.46	31.5	65.65	62.34	61.83	gi|47682636	Fetub protein [Rattus norvegicus]	Rattus norvegicus	106	1.28233	0.106585
162	6	10	65.93	65.93	65.93	gi|7650282	immunoglobulin kappa light chain variable region [Rattus norvegicus]	Rattus norvegicus	13	1.2942	0.908269
113	13.58	13.61	83.67	80.95	76.87	gi|333033763	transthyretin precursor [Rattus norvegicus]	Rattus norvegicus	32	1.2942	0.788943
36	50.58	50.61	49.33	48.57	47.24	gi|19173806	histidine-rich glycoprotein precursor [Rattus norvegicus]	Rattus norvegicus	77	1.30617	0.650701
212	3.28	3.36	1.667	1.667	0.545	gi|405113061	antigen KI-67 [Rattus norvegicus]	Rattus norvegicus	2	1.31826	0.578465
257	2	2.04	0.8428	0.4728	0.2878	gi|282154815	baculoviral IAP repeat-containing protein 6 [Rattus norvegicus]	Rattus norvegicus	3	1.36773	0.629409
144	7.7	7.72	74.63	74.63	74.63	gi|149034289	rCG21048 [Rattus norvegicus]	Rattus norvegicus	6	1.39316	0.591193
178	4.94	5.02	14.9	12.94	12.94	gi|57164117	apolipoprotein N precursor [Rattus norvegicus]	Rattus norvegicus	4	1.40605	0.142304
196	4	8	54.95	54.95	54.95	gi|7650286	immunoglobulin kappa light chain variable region [Rattus norvegicus]	Rattus norvegicus	10	1.44544	0.508139
194	4.01	4.01	7.557	6.297	5.29	gi|293344700	PREDICTED: gastric triacylglycerol lipase-like [Rattus norvegicus]	Rattus norvegicus	2	1.45881	0.516163
222	2.55	2.57	9.222	6.691	3.978	gi|298231229	sulfated glycoprotein 1 isoform D preproprotein [Rattus norvegicus]	Rattus norvegicus	2	1.45881	0.502921
402	0.09	9.19	35.19	28.76	24.03	gi|204785	Immunoglobulin kappa-chain VJC precursor [Rattus norvegicus]	Rattus norvegicus	54	1.51356	0.544321
43	43.32	43.4	55.5	49.58	44.67	gi|67678035	Igh-6 protein [Rattus norvegicus]	Rattus norvegicus	59	1.51356	0.455386
345	1.09	1.16	3.673	2.549	1.049	gi|149035350	similar to KIAA0648 protein (predicted) [Rattus norvegicus]	Rattus norvegicus	2	1.52757	0.416513
117	13.07	15.34	26.52	21.05	18.02	gi|149057627	coagulation factor X [Rattus norvegicus]	Rattus norvegicus	11	1.5417	0.134859
324	1.68	1.78	36.73	36.73	24.49	gi|149043993	rCG27657 [Rattus norvegicus]	Rattus norvegicus	2	1.59956	0.587325
407	1.68	1.78	36.73	36.73	24.49	gi|149043993	rCG27657 [Rattus norvegicus]	Rattus norvegicus	2	1.59956	0.587325
217	3.09	19.32	40.28	40.28	38.19	gi|4379409	Ig heavy chain VDJh2 region [Rattus norvegicus]	Rattus norvegicus	28	1.59956	0.127884
29	59.74	61.85	60.45	58.35	56.4	gi|161333847	prothrombin precursor [Rattus norvegicus]	Rattus norvegicus	74	1.59956	0.128542
100	16.82	16.88	17.76	17	17	gi|61097947	hepatocyte growth factor activator precursor [Rattus norvegicus]	Rattus norvegicus	11	1.61436	0.0202688
21	73.38	73.29	84.45	82.35	80.25	gi|401709952	vitamin D-binding protein precursor [Rattus norvegicus]	Rattus norvegicus	149	1.61436	0.00100544
34	51.82	51.76	53.48	51.82	49.17	gi|13162353	complement factor I precursor [Rattus norvegicus]	Rattus norvegicus	46	1.6293	0.422461
138	8.87	8.92	19.1	16.42	16.42	gi|56961645	ficolin-1 precursor [Rattus norvegicus]	Rattus norvegicus	5	1.64437	0.371184
93	18.21	20.19	19.34	18.61	16.74	gi|392352721	PREDICTED: complement factor H-like [Rattus norvegicus]	Rattus norvegicus	10	1.67494	0.44613
11	128.78	142.33	63.93	61.55	58.76	gi|202592	prealpha-2-macroglobulin [Rattus norvegicus]	Rattus norvegicus	222	1.70608	0.395248
229	2.11	15.11	30.75	29.46	24.3	gi|149043182	actin, alpha 1, skeletal muscle, isoform CRA_a [Rattus norvegicus]	Rattus norvegicus	12	1.72187	0.363427
38	48.02	50.26	63.85	60.82	58.23	gi|114145796	uncharacterized protein LOC315963 [Rattus norvegicus]	Rattus norvegicus	63	1.7378	0.165246
377	0.22	0.23	15.38	11.83	10.65	gi|157822527	prdX-deacylase domain-containing protein 1 [Rattus norvegicus]	Rattus norvegicus	2	1.8197	0.365837
18	83.34	83.48	65.13	63.65	57.57	gi|149033759	afamin, isoform CRA_c [Rattus norvegicus]	Rattus norvegicus	107	1.8197	0.10462
68	25.57	31.04	51.2	48.8	48.8	gi|623560	immunoglobulin gamma-2b, partial [Rattus norvegicus]	Rattus norvegicus	69	1.85353	0.0191347
82	21.47	21.48	45.85	43.27	39.26	gi|6978497	protein AMBP precursor [Rattus norvegicus]	Rattus norvegicus	34	1.92309	0.967859
170	5.81	5.94	25.74	20.79	20.79	gi|392342149	PREDICTED: tetranectin-like [Rattus norvegicus]	Rattus norvegicus	4	1.97697	0.620347
54	33.55	33.68	48.28	48.28	47.14	gi|61098186	fibrinogen gamma chain precursor [Rattus norvegicus]	Rattus norvegicus	33	1.97697	0.970652
134	9.53	9.56	75.26	75.26	75.26	gi|145553986	apolipoprotein C-II precursor [Rattus norvegicus]	Rattus norvegicus	16	1.99526	0.628395
169	5.85	5.92	13.46	13.46	13.46	gi|9506445	carbonic anhydrase 2 [Rattus norvegicus]	Rattus norvegicus	3	2.14783	0.270396
227	2.24	9.99	17.7	13.27	11.73	gi|57012446	keratin, type I cytoskeletal 42 [Rattus norvegicus]	Rattus norvegicus	7	2.58226	0.246186
70	25.07	25.16	33.12	33.12	33.12	gi|19705570	angiotensinogen precursor [Rattus norvegicus]	Rattus norvegicus	27	2.60615	0.0150723
187	4.42	4.45	14.42	12.36	9.611	gi|149021389	coagulation factor XI, isoform CRA_a [Rattus norvegicus]	Rattus norvegicus	4	2.65461	0.144456
320	1.82	5.94	40.65	40.65	40.65	gi|149037296	rCG64262 [Rattus norvegicus]	Rattus norvegicus	6	2.67917	0.239537
106	16	16.1	30.65	30.39	30.39	gi|15011857	selenoprotein P precursor [Rattus norvegicus]	Rattus norvegicus	16	2.67917	0.457103
142	8.22	15.08	70.55	67.81	63.7	gi|802111	zero beta-globin [Rattus norvegicus]	Rattus norvegicus	20	2.85759	0.210997
236	2	142.33	63.38	61.67	58.88	gi|149049553	alpha-2-macroglobulin, isoform CRA_a [Rattus norvegicus]	Rattus norvegicus	222	3.01995	0.162789
349	0.93	15.83	73.94	71.13	67.61	gi|60678292	hemoglobin, alpha 2 [Rattus norvegicus]	Rattus norvegicus	44	3.22107	0.489362
161	6	24.47	96.6	94.56	90.48	gi|55825	unnamed protein product [Rattus norvegicus]	Rattus norvegicus	34	3.40408	0.135524
40	46.41	46.54	70.43	67.83	66.09	gi|57528174	beta-2-glycoprotein 1 precursor [Rattus norvegicus]	Rattus norvegicus	71	3.49945	0.025927
247	2	4.73	13.22	7.971	6.703	gi|293348969	PREDICTED: keratin, type II cytoskeletal 6A-like [Rattus norvegicus]	Rattus norvegicus	7	4.16869	0.171706
71	24.46	24.47	95.92	95.24	91.16	gi|17985949	hemoglobin subunit beta-1 [Rattus norvegicus]	Rattus norvegicus	45	5.7544	0.101424
95	17.54	17.56	73.94	73.94	70.42	gi|6981010	hemoglobin subunit alpha-1/2 [Rattus norvegicus]	Rattus norvegicus	45	8.31764	0.000194957
33	53.15	53.45	51.92	49.1	43.86	gi|56797757	fibrinogen alpha chain isoform 1 precursor [Rattus norvegicus]	Rattus norvegicus	67	8.31764	0.000744668
252	2	4	8.056	5.079	4.378	gi|204730	ig epsilon heavy chain [Rattus norvegicus]	Rattus norvegicus	4	10.9648	0.432237
317	1.89	7.51	8.961	6.314	6.314	gi|57012432	type I keratin KA11 [Rattus norvegicus]	Rattus norvegicus	6	14.8594	0.173873
429	0.05	6	8.68	7.414	5.063	gi|57012358	keratin, type II cytoskeletal 73 [Rattus norvegicus]	Rattus norvegicus	8	18.197	0.135504
94	17.54	17.89	22.4	15.45	11.98	gi|81170669	RecName: Full=Keratin, type II cytoskeletal 5; AltName: Full=Cytokeratin-5; Short=CK-5; AltName: Full=Keratin-5; Short=K5; AltName: Full=Type-II keratin Kb5	Rattus norvegicus	14	22.2844	0.094584
244	2	7.58	12.42	7.867	5.383	gi|40786432	keratin, type II cytoskeletal 8 [Rattus norvegicus]	Rattus norvegicus	8	24.2103	0.13187
163	6	8.66	17.44	14.08	10.72	gi|120474989	keratin, type II cytoskeletal 1 [Rattus norvegicus]	Rattus norvegicus	16	24.2103	0.128202
208	3.53	11.26	16.2	12.26	10.22	gi|57114290	keratin, type II cytoskeletal 2 epidermal [Rattus norvegicus]	Rattus norvegicus	10	51.0505	0.0269729
102	16.43	16.56	28.71	22.62	20.15	gi|57012436	keratin, type I cytoskeletal 10 [Rattus norvegicus]	Rattus norvegicus	19	54.4503	0.00364866

## Sheet: Supplementary Table 3
Hulme et al., INVESTIGATION OF THE BLOOD PROTEOME IN RESPONSE TO SPINAL CORD INJURY IN RODENT MODELS. Spinal Cord. 2021
	Supplementary Proteomic Table 3. A protein summary for all the proteins identified by iTRAQ-mass spectrometry analysis of serum from rodents following a contusion Spinal Cord Injury (SCI) and
	sham injured counterparts at 7 days post injury. Only proteins with a Protein Threshold (Unused ProtScore (conf)) <0.05 are and that were detected with 2 or more peptides are included.
	iTRAQ ratios were bias and background corrected. p-values were generated by the ProteinPilot software.
	For each protein identified, the corresponding Swiss-Prot Accession number is shown, together with the unused ProtScore (a measurement of all the peptide evidence for a protein that is not better explained by a higher ranking protein),
	the total Protscore (a measure of the total amount of evidence for a detected protein), the protein name as it is given in the Swiss-Prot database and the number of peptides used for the identification.
N	Unused	Total	%Cov	%Cov(50)	%Cov(95)	Accession	Name	Species	Peptides(95%)	7 days SCI : 7 days sham	PVal 7 days SCI : 7 days sham
81	21.58	21.59	13.49	12.29	11.2	gi|33086442	Ab1-018 [Rattus norvegicus]	Rattus norvegicus	36	0.0487528	0.000316514
86	20.55	20.57	40.87	40.87	40.43	gi|8393197	C-reactive protein precursor [Rattus norvegicus]	Rattus norvegicus	42	0.0619441	0.00451238
91	18.39	18.42	53.17	53.17	50.24	gi|16757980	alpha-1-acid glycoprotein precursor [Rattus norvegicus]	Rattus norvegicus	21	0.0731139	0.0097997
21	73.38	73.29	84.45	82.35	80.25	gi|401709952	vitamin D-binding protein precursor [Rattus norvegicus]	Rattus norvegicus	149	0.101859	1.17376e-09
46	41.43	41.44	35.94	34.94	34.11	gi|77539456	C4b-binding protein alpha chain [Rattus norvegicus]	Rattus norvegicus	32	0.103753	1.98964e-05
15	94.68	94.42	66.13	64.42	61.31	gi|126722991	inter-alpha-inhibitor H4 heavy chain precursor [Rattus norvegicus]	Rattus norvegicus	211	0.10666	3.87685e-05
42	43.45	43.49	40.74	38.8	36.51	gi|60688421	C9 protein [Rattus norvegicus]	Rattus norvegicus	41	0.118032	6.87004e-05
50	36.31	36.34	67.95	66.03	66.03	gi|37805241	Apolipoprotein E [Rattus norvegicus]	Rattus norvegicus	78	0.123595	0.000171653
194	4.01	4.01	7.557	6.297	5.29	gi|293344700	PREDICTED: gastric triacylglycerol lipase-like [Rattus norvegicus]	Rattus norvegicus	2	0.125893	0.123874
19	79.74	79.78	77.86	76.64	76.64	gi|51036655	alpha-1-antiproteinase precursor [Rattus norvegicus]	Rattus norvegicus	312	0.128233	0.000374376
422	79.74	79.78	77.86	76.64	76.64	gi|51036655	alpha-1-antiproteinase precursor [Rattus norvegicus]	Rattus norvegicus	312	0.128233	0.000374376
10	129.15	129.18	63.16	60.81	57.89	gi|77861917	complement factor H precursor [Rattus norvegicus]	Rattus norvegicus	166	0.133045	1.77136e-11
56	32.3	32.95	37.55	36.53	34.49	gi|32492572	Aa1018 [Rattus norvegicus]	Rattus norvegicus	50	0.149968	0.000271687
47	40.76	40.68	31.69	29.44	26.34	gi|28570180	complement component C6 precursor [Rattus norvegicus]	Rattus norvegicus	23	0.158489	6.26255e-06
6	180.5	180.57	59.32	57.27	55.84	gi|149015982	fibronectin 1, isoform CRA_e [Rattus norvegicus]	Rattus norvegicus	259	0.169044	1.79696e-07
78	22.75	22.8	66.3	66.3	66.3	gi|22219450	major urinary protein precursor [Rattus norvegicus]	Rattus norvegicus	19	0.172187	0.00182442
55	33.41	33.42	41.64	37.32	33.86	gi|149049498	rCG29725, isoform CRA_b [Rattus norvegicus]	Rattus norvegicus	22	0.172187	0.000910644
48	37.33	37.33	54.76	53.57	53.57	gi|40018558	plasma protease C1 inhibitor precursor [Rattus norvegicus]	Rattus norvegicus	62	0.180302	0.00083732
106	16	16.1	30.65	30.39	30.39	gi|15011857	selenoprotein P precursor [Rattus norvegicus]	Rattus norvegicus	16	0.18197	0.0637907
67	26.5	26.37	40.49	37.14	34.9	gi|38181879	Clu protein [Rattus norvegicus]	Rattus norvegicus	33	0.203236	0.00892795
244	2	7.58	12.42	7.867	5.383	gi|40786432	keratin, type II cytoskeletal 8 [Rattus norvegicus]	Rattus norvegicus	8	0.205116	0.342298
126	11.58	11.79	54.55	54.55	54.55	gi|6978521	apolipoprotein C-I precursor [Rattus norvegicus]	Rattus norvegicus	24	0.222844	0.0223708
166	5.92	6.02	9.563	9.563	8.108	gi|68565352	RecName: Full=Multiple inositol polyphosphate phosphatase 1; AltName: Full=2,3-bisphosphoglycerate 3-phosphatase; Short=2,3-BPG phosphatase; AltName: Full=Inositol (1,3,4,5)-tetrakisphosphate 3-phosphatase; Short=Ins(1,3,4,5)P(4) 3-phosphatase; Flags: Precursor	Rattus norvegicus	3	0.226986	0.476957
2	326.07	324.17	45.32	43.7	40.55	gi|161783809	apolipoprotein B-100 precursor [Rattus norvegicus]	Rattus norvegicus	207	0.244343	6.43929e-14
82	21.47	21.48	45.85	43.27	39.26	gi|6978497	protein AMBP precursor [Rattus norvegicus]	Rattus norvegicus	34	0.253513	0.556839
227	2.24	9.99	17.7	13.27	11.73	gi|57012446	keratin, type I cytoskeletal 42 [Rattus norvegicus]	Rattus norvegicus	7	0.263027	0.182751
102	16.43	16.56	28.71	22.62	20.15	gi|57012436	keratin, type I cytoskeletal 10 [Rattus norvegicus]	Rattus norvegicus	19	0.283139	0.0060532
58	31.46	31.5	65.65	62.34	61.83	gi|47682636	Fetub protein [Rattus norvegicus]	Rattus norvegicus	106	0.285759	0.00114303
208	3.53	11.26	16.2	12.26	10.22	gi|57114290	keratin, type II cytoskeletal 2 epidermal [Rattus norvegicus]	Rattus norvegicus	10	0.313329	0.177398
175	5.3	5.38	29.03	29.03	25	gi|157821489	apolipoprotein C-IV precursor [Rattus norvegicus]	Rattus norvegicus	3	0.319154	0.0552009
211	3.36	3.41	17.73	15.23	12.27	gi|158262015	phosphatidylcholine-sterol acyltransferase precursor [Rattus norvegicus]	Rattus norvegicus	4	0.322107	0.211179
44	43.09	43.2	78.38	75.68	73.75	gi|6978515	apolipoprotein A-I preproprotein [Rattus norvegicus]	Rattus norvegicus	146	0.331131	0.00799083
134	9.53	9.56	75.26	75.26	75.26	gi|145553986	apolipoprotein C-II precursor [Rattus norvegicus]	Rattus norvegicus	16	0.337287	0.704398
94	17.54	17.89	22.4	15.45	11.98	gi|81170669	RecName: Full=Keratin, type II cytoskeletal 5; AltName: Full=Cytokeratin-5; Short=CK-5; AltName: Full=Keratin-5; Short=K5; AltName: Full=Type-II keratin Kb5	Rattus norvegicus	14	0.343558	0.215021
150	6.8	13.72	31.39	31.39	28.1	gi|112984278	complement factor H-related protein 1 precursor [Rattus norvegicus]	Rattus norvegicus	14	0.366438	0.0801935
70	25.07	25.16	33.12	33.12	33.12	gi|19705570	angiotensinogen precursor [Rattus norvegicus]	Rattus norvegicus	27	0.369828	0.0264436
53	33.81	33.82	30.55	28.85	27.16	gi|198278496	complement C1r subcomponent precursor [Rattus norvegicus]	Rattus norvegicus	21	0.380189	0.560855
18	83.34	83.48	65.13	63.65	57.57	gi|149033759	afamin, isoform CRA_c [Rattus norvegicus]	Rattus norvegicus	107	0.380189	9.01832e-08
358	0.71	2.88	7.453	6.981	6.038	gi|189181718	proteoglycan 4 precursor [Rattus norvegicus]	Rattus norvegicus	3	0.394457	0.32044
247	2	4.73	13.22	7.971	6.703	gi|293348969	PREDICTED: keratin, type II cytoskeletal 6A-like [Rattus norvegicus]	Rattus norvegicus	7	0.398107	0.25442
7	177.11	176.99	61.49	59.07	57.11	gi|29337194	RecName: Full=Complement C4; Contains: RecName: Full=Complement C4 beta chain; Contains: RecName: Full=Complement C4 alpha chain; Contains: RecName: Full=C4a anaphylatoxin; Contains: RecName: Full=Complement C4 gamma chain; Flags: Precursor	Rattus norvegicus	207	0.428549	0.00360122
237	2	83.62	79.81	78.87	77.7	gi|205308	alpha-1 major acute phase protein prepeptide, partial [Rattus norvegicus]	Rattus norvegicus	250	0.440555	0.676531
85	21.09	21.08	40.24	38.46	35.8	gi|13591983	lumican precursor [Rattus norvegicus]	Rattus norvegicus	16	0.448745	0.0485408
31	55.82	56.04	44.14	41.66	39.64	gi|293345196	PREDICTED: complement component C7 [Rattus norvegicus]	Rattus norvegicus	44	0.448745	6.08111e-05
170	5.81	5.94	25.74	20.79	20.79	gi|392342149	PREDICTED: tetranectin-like [Rattus norvegicus]	Rattus norvegicus	4	0.452898	0.225976
163	6	8.66	17.44	14.08	10.72	gi|120474989	keratin, type II cytoskeletal 1 [Rattus norvegicus]	Rattus norvegicus	16	0.452898	0.0960323
157	6.17	6.23	20.16	16.28	14.34	gi|62198215	C4b-binding protein beta chain precursor [Rattus norvegicus]	Rattus norvegicus	6	0.457088	0.073799
73	24	43.22	68.24	58.12	58.12	gi|149018745	similar to RIKEN cDNA 1300017J02, isoform CRA_c [Rattus norvegicus]	Rattus norvegicus	45	0.474242	0.00479462
317	1.89	7.51	8.961	6.314	6.314	gi|57012432	type I keratin KA11 [Rattus norvegicus]	Rattus norvegicus	6	0.483059	0.407699
80	21.9	21.9	27.2	27.2	25.37	gi|149052067	insulin-like growth factor binding protein, acid labile subunit, isoform CRA_b [Rattus norvegicus]	Rattus norvegicus	13	0.483059	0.110092
429	0.05	6	8.68	7.414	5.063	gi|57012358	keratin, type II cytoskeletal 73 [Rattus norvegicus]	Rattus norvegicus	8	0.487529	0.442005
61	29.39	29.39	42.58	39.95	36.84	gi|29293811	pigment epithelium-derived factor precursor [Rattus norvegicus]	Rattus norvegicus	19	0.487529	0.00209055
141	8.26	8.31	31.62	28.85	27.27	gi|149024327	complement component 1, q subcomponent, beta polypeptide, isoform CRA_b [Rattus norvegicus]	Rattus norvegicus	9	0.49204	0.181613
79	22.48	22.54	20.44	18.52	17.04	gi|145386553	vitamin K-dependent protein S precursor [Rattus norvegicus]	Rattus norvegicus	15	0.496592	0.00154245
154	6.41	6.43	52	51	51	gi|402534546	apolipoprotein C-III precursor [Rattus norvegicus]	Rattus norvegicus	31	0.501187	0.470493
110	14.12	14.12	55.49	55.49	55.49	gi|157817131	complement component C8 gamma chain [Rattus norvegicus]	Rattus norvegicus	10	0.505825	0.449357
63	27.76	27.78	43.01	41.42	38.58	gi|157819231	carboxypeptidase N subunit 2 precursor [Rattus norvegicus]	Rattus norvegicus	22	0.510505	0.0833321
165	6	6	34.26	26.85	26.85	gi|56435	IGF-IA precursor [Rattus norvegicus]	Rattus norvegicus	3	0.515229	0.344823
76	23.8	23.88	25.39	23.96	22.18	gi|213688382	phosphatidylinositol-glycan-specific phospholipase D precursor [Rattus norvegicus]	Rattus norvegicus	15	0.515229	0.258063
124	12.1	12.14	21.23	18.26	16.89	gi|392333742	PREDICTED: vitamin K-dependent protein Z [Rattus norvegicus]	Rattus norvegicus	8	0.524807	0.249697
130	10.71	11.09	76.47	76.47	71.57	gi|6978517	apolipoprotein A-II preproprotein [Rattus norvegicus]	Rattus norvegicus	15	0.529663	0.185625
131	10.48	198.01	68.02	62.15	59.6	gi|50657404	murinoglobulin-2 precursor [Rattus norvegicus]	Rattus norvegicus	818	0.534564	0.303786
49	36.52	228.38	73.6	69.9	67.88	gi|406035338	C3 and PZP-like, alpha-2-macroglobulin domain containing 8 precursor [Rattus norvegicus]	Rattus norvegicus	667	0.554626	0.0747017
93	18.21	20.19	19.34	18.61	16.74	gi|392352721	PREDICTED: complement factor H-like [Rattus norvegicus]	Rattus norvegicus	10	0.570164	0.0390935
120	12.31	14.36	21.65	18.61	14.5	gi|281604082	coagulation factor IX precursor [Rattus norvegicus]	Rattus norvegicus	9	0.608135	0.0647006
27	60.59	61.07	47.24	46.9	42.95	gi|8393899	inter-alpha-trypsin inhibitor heavy chain H3 precursor [Rattus norvegicus]	Rattus norvegicus	115	0.625173	0.0824887
361	60.59	61.07	47.24	46.9	42.95	gi|8393899	inter-alpha-trypsin inhibitor heavy chain H3 precursor [Rattus norvegicus]	Rattus norvegicus	115	0.625173	0.0824887
335	1.29	1.41	6.423	3.65	3.65	gi|281332117	transforming growth factor-beta-induced protein ig-h3 precursor [Rattus norvegicus]	Rattus norvegicus	2	0.636796	0.463207
152	6.78	6.8	34.29	30.61	28.98	gi|56606098	complement C1q subcomponent subunit C precursor [Rattus norvegicus]	Rattus norvegicus	11	0.642688	0.414172
192	4.03	4.03	18.37	18.37	13.47	gi|56606082	complement C1q subcomponent subunit A precursor [Rattus norvegicus]	Rattus norvegicus	3	0.654636	0.330739
117	13.07	15.34	26.52	21.05	18.02	gi|149057627	coagulation factor X [Rattus norvegicus]	Rattus norvegicus	11	0.654636	0.101448
34	51.82	51.76	53.48	51.82	49.17	gi|13162353	complement factor I precursor [Rattus norvegicus]	Rattus norvegicus	46	0.666807	0.0160535
104	16.03	16.07	31.07	22.79	20.15	gi|16757994	pyruvate kinase isozymes M1/M2 [Rattus norvegicus]	Rattus norvegicus	9	0.679204	0.500005
174	5.37	5.43	2.509	2.509	2.151	gi|392347136	PREDICTED: collagen alpha-2(I) chain-like isoform 2 [Rattus norvegicus]	Rattus norvegicus	3	0.685488	0.29758
159	6.04	6.05	7.339	7.339	5.657	gi|25742763	78 kDa glucose-regulated protein precursor [Rattus norvegicus]	Rattus norvegicus	3	0.685488	0.520562
172	5.73	5.84	64.58	56.25	51.04	gi|7650272	immunoglobulin kappa light chain variable region [Rattus norvegicus]	Rattus norvegicus	6	0.685488	0.515423
51	35.69	35.73	34.47	33.45	30.9	gi|300795863	complement component C8 beta chain precursor [Rattus norvegicus]	Rattus norvegicus	23	0.691831	0.559854
38	48.02	50.26	63.85	60.82	58.23	gi|114145796	uncharacterized protein LOC315963 [Rattus norvegicus]	Rattus norvegicus	63	0.691831	0.0734294
20	77.03	273.75	78.55	75.92	74.65	gi|12831225	murinoglobulin-1 precursor [Rattus norvegicus]	Rattus norvegicus	1082	0.691831	0.336775
169	5.85	5.92	13.46	13.46	13.46	gi|9506445	carbonic anhydrase 2 [Rattus norvegicus]	Rattus norvegicus	3	0.704693	0.465962
183	4.55	4.62	11.29	11.29	9.677	gi|270483883	phospholipid transfer protein precursor [Rattus norvegicus]	Rattus norvegicus	4	0.711214	0.191277
325	1.65	3.3	12.03	11	8.921	gi|37724107	BWK3 [Rattus norvegicus]	Rattus norvegicus	7	0.711214	0.55485
269	2	2	3.482	1.415	1.415	gi|149058255	rCG46553 [Rattus norvegicus]	Rattus norvegicus	2	0.724436	0.79331
220	2.68	4.81	23.26	23.26	20.93	gi|187469128	Unknown (protein for MGC:188922) [Rattus norvegicus]	Rattus norvegicus	3	0.724436	0.551624
9	129.59	129.25	53.38	50.47	45.02	gi|392339195	PREDICTED: complement C5 [Rattus norvegicus]	Rattus norvegicus	106	0.724436	0.020156
84	21.23	21.29	41.58	41.58	37.42	gi|16758272	carboxypeptidase N catalytic chain precursor [Rattus norvegicus]	Rattus norvegicus	17	0.731139	0.383533
43	43.32	43.4	55.5	49.58	44.67	gi|67678035	Igh-6 protein [Rattus norvegicus]	Rattus norvegicus	59	0.731139	0.370215
40	46.41	46.54	70.43	67.83	66.09	gi|57528174	beta-2-glycoprotein 1 precursor [Rattus norvegicus]	Rattus norvegicus	71	0.737904	0.0674295
226	2.46	2.48	8.943	7.927	4.878	gi|57528238	xaa-Pro dipeptidase [Rattus norvegicus]	Rattus norvegicus	2	0.744732	0.596014
374	0.28	0.3	4.043	4.043	4.043	gi|33086526	Ab2-011 [Rattus norvegicus]	Rattus norvegicus	2	0.751623	0.606071
199	4	4	9.735	8.26	8.26	gi|82830420	cathepsin B preproprotein [Rattus norvegicus]	Rattus norvegicus	2	0.751623	0.499251
182	4.6	4.63	12.92	11.07	11.07	gi|6981088	insulin-like growth factor-binding protein 5 precursor [Rattus norvegicus]	Rattus norvegicus	3	0.758578	0.61705
193	4.01	4.01	4.542	4.542	4.198	gi|2894106	Collagen alpha1 [Rattus norvegicus]	Rattus norvegicus	5	0.772681	0.168462
22	68.25	68.21	88.18	86.17	86.17	gi|60097941	haptoglobin precursor [Rattus norvegicus]	Rattus norvegicus	234	0.77983	5.41367e-12
39	46.72	46.76	81.53	79.83	77.84	gi|231468	RecName: Full=Alpha-2-HS-glycoprotein; AltName: Full=59 kDa bone sialic acid-containing protein; Short=BSP; AltName: Full=Fetuin-A; AltName: Full=Glycoprotein PP63; Flags: Precursor	Rattus norvegicus	179	0.787046	0.856108
135	9.39	9.47	43.16	40.53	40.53	gi|9506391	apolipoprotein M precursor [Rattus norvegicus]	Rattus norvegicus	9	0.801678	0.727049
323	1.71	1.89	10.63	9.761	6.941	gi|6981412	vitamin K-dependent protein C precursor [Rattus norvegicus]	Rattus norvegicus	3	0.816582	0.297839
116	13.26	13.29	15.31	13.33	13.33	gi|157823757	periostin precursor [Rattus norvegicus]	Rattus norvegicus	8	0.816582	0.627833
107	15.75	15.79	26.48	23.73	23.73	gi|81884843	RecName: Full=Carboxypeptidase Q; AltName: Full=Hematopoietic lineage switch 2 related protein; Short=Hls2-rp; AltName: Full=Liver annexin-like protein 1; Short=LAL-1; AltName: Full=Plasma glutamate carboxypeptidase; Flags: Precursor	Rattus norvegicus	11	0.824138	0.461617
119	12.58	14.48	18.48	17.55	15.94	gi|47087085	keratin, type I cytoskeletal 17 [Rattus norvegicus]	Rattus norvegicus	9	0.831764	0.727927
148	6.94	6.97	9.595	7.113	4.88	gi|25742617	epidermal growth factor receptor precursor [Rattus norvegicus]	Rattus norvegicus	6	0.83946	0.136677
144	7.7	7.72	74.63	74.63	74.63	gi|149034289	rCG21048 [Rattus norvegicus]	Rattus norvegicus	6	0.83946	0.71933
74	23.87	23.94	48.8	48.53	45.33	gi|293342999	PREDICTED: actin, cytoplasmic 2-like [Rattus norvegicus]	Rattus norvegicus	18	0.83946	0.0576095
14	103.32	103.28	60.43	58.55	54.49	gi|401461786	ceruloplasmin isoform 1 precursor [Rattus norvegicus]	Rattus norvegicus	180	0.83946	0.520463
25	62.66	65.44	75.36	75.36	70.33	gi|2507388	RecName: Full=Serine protease inhibitor A3N; Short=Serpin A3N; AltName: Full=CPI-26; AltName: Full=Contrapsin-like protease inhibitor 6; AltName: Full=SPI-2.2; AltName: Full=Serine protease inhibitor 3; Short=SPI-3; Flags: Precursor	Rattus norvegicus	160	0.855067	0.53112
251	2	4.01	54.1	54.1	48.36	gi|149034318	rCG64221 [Rattus norvegicus]	Rattus norvegicus	3	0.862979	0.785439
145	7.43	7.47	6.806	6.185	5.409	gi|392339909	PREDICTED: uncharacterized protein LOC679818 [Rattus norvegicus]	Rattus norvegicus	6	0.862979	0.236476
184	4.51	4.54	35	25.71	25.71	gi|149066014	parvalbumin, isoform CRA_b [Rattus norvegicus]	Rattus norvegicus	3	0.870964	0.274435
146	7.42	7.44	42.62	42.62	42.62	gi|149034301	rCG64219 [Rattus norvegicus]	Rattus norvegicus	6	0.870964	0.417298
24	64	63.16	45.64	44.36	42.44	gi|51854227	gelsolin precursor [Rattus norvegicus]	Rattus norvegicus	76	0.870964	0.978008
121	12.24	252.7	96.51	94.98	94.76	gi|149033753	albumin, isoform CRA_a [Rattus norvegicus]	Rattus norvegicus	1531	0.879023	0.824373
187	4.42	4.45	14.42	12.36	9.611	gi|149021389	coagulation factor XI, isoform CRA_a [Rattus norvegicus]	Rattus norvegicus	4	0.887156	0.84497
318	1.89	1.96	3.817	2.748	1.679	gi|75905483	mannosyl-oligosaccharide 1,2-alpha-mannosidase IA [Rattus norvegicus]	Rattus norvegicus	2	0.895365	0.826483
143	7.93	10.01	18.58	11.03	8.939	gi|13242239	hepatocyte growth factor-like protein precursor [Rattus norvegicus]	Rattus norvegicus	5	0.903649	0.622738
16	87.18	87.13	83.95	83.02	81.86	gi|57526868	T-kininogen 2 precursor [Rattus norvegicus]	Rattus norvegicus	270	0.903649	0.862878
372	0.29	5.39	34.46	34.46	29.94	gi|6689097	MAp19 protein [Rattus norvegicus]	Rattus norvegicus	4	0.912011	0.873433
45	42.68	47.38	54.86	47.96	43.57	gi|162138905	plasma kallikrein precursor [Rattus norvegicus]	Rattus norvegicus	34	0.912011	0.296408
235	2	280.34	80.09	76.71	75.36	gi|407970992	alpha-1-inhibitor 3 precursor [Rattus norvegicus]	Rattus norvegicus	1083	0.912011	0.99212
210	3.47	3.51	5.182	4.223	3.455	gi|58865670	biotinidase precursor [Rattus norvegicus]	Rattus norvegicus	2	0.928966	0.562893
136	9.35	9.41	39.3	35.32	35.32	gi|158187535	retinol-binding protein 4 precursor [Rattus norvegicus]	Rattus norvegicus	13	0.928966	0.744128
62	27.94	28.01	42.77	37.47	35.44	gi|58865362	alpha-2-antiplasmin precursor [Rattus norvegicus]	Rattus norvegicus	45	0.928966	0.718333
129	10.94	11.64	22.26	22.26	22.26	gi|298231182	insulin-like growth factor-binding protein 3 precursor [Rattus norvegicus]	Rattus norvegicus	8	0.937562	0.96103
155	6.3	6.32	19.79	18.53	14.11	gi|149042913	rCG32401, isoform CRA_b [Rattus norvegicus]	Rattus norvegicus	6	0.946237	0.543755
5	265.59	267.44	83.04	81.84	76.97	gi|158138561	complement C3 precursor [Rattus norvegicus]	Rattus norvegicus	806	0.946237	0
167	5.9	6.05	34.87	29.83	22.27	gi|61098193	mannose-binding protein A precursor [Rattus norvegicus]	Rattus norvegicus	6	0.954993	0.672087
69	25.46	25.52	54.61	52.9	48.46	gi|620121	ZN-alpha-2-glycoprotein [Rattus norvegicus]	Rattus norvegicus	20	0.963829	0.383153
17	84.48	84.46	80	76.3	74.35	gi|122065203	RecName: Full=Hemopexin; Flags: Precursor	Rattus norvegicus	274	0.963829	0.000518382
191	4.15	4.22	36.52	36.52	36.52	gi|149037312	rCG53365 [Rattus norvegicus]	Rattus norvegicus	3	0.972747	0.832386
215	3.14	5.28	3.015	2.01	2.01	gi|149023398	rCG26434, isoform CRA_a [Rattus norvegicus]	Rattus norvegicus	5	0.972747	0.980173
99	16.95	16.98	49.45	44	42.18	gi|149040772	serum amyloid P-component [Rattus norvegicus]	Rattus norvegicus	15	0.972747	0.402051
109	14.7	35.02	31.79	27.31	25.73	gi|47575877	complement C2 precursor [Rattus norvegicus]	Rattus norvegicus	20	0.972747	0.460961
30	57.54	57.87	47.46	42.04	40.93	gi|313151177	inter-alpha-trypsin inhibitor heavy chain H1 precursor [Rattus norvegicus]	Rattus norvegicus	72	0.972747	0.678779
8	171.91	171.83	90.4	85.24	84.1	gi|61556986	serotransferrin precursor [Rattus norvegicus]	Rattus norvegicus	680	0.972747	1.1402e-08
3	295.79	295.02	85.73	83.8	81.53	gi|205384	alpha-1-macroglobulin [Rattus norvegicus]	Rattus norvegicus	1081	0.972747	2.39347e-08
398	295.79	295.02	85.73	83.8	81.53	gi|205384	alpha-1-macroglobulin [Rattus norvegicus]	Rattus norvegicus	1081	0.972747	2.39347e-08
105	16.02	16	16.31	14.18	13.62	gi|189011620	fibulin-1 precursor [Rattus norvegicus]	Rattus norvegicus	8	0.981748	0.945663
97	17.08	17.19	22.04	20.73	18.54	gi|78042605	mannan-binding lectin serine protease 2 precursor [Rattus norvegicus]	Rattus norvegicus	10	0.981748	0.971651
52	34.92	34.92	39.35	36.12	36.12	gi|157821013	complement component C8 alpha chain precursor [Rattus norvegicus]	Rattus norvegicus	26	0.981748	0.318456
180	4.84	4.92	7.959	5.21	5.21	gi|77020250	proprotein convertase subtilisin/kexin type 9 precursor [Rattus norvegicus]	Rattus norvegicus	4	0.990832	0.946152
218	2.99	3.14	8.373	8.373	8.373	gi|392343394	PREDICTED: thyroxine-binding globulin [Rattus norvegicus]	Rattus norvegicus	4	1	0.99157
164	6	6	23.58	21.54	21.54	gi|157822923	trypsin V-A precursor [Rattus norvegicus]	Rattus norvegicus	5	1	0.690676
133	9.76	24.19	31.3	31.04	29.77	gi|392332782	PREDICTED: complement factor H-like [Rattus norvegicus]	Rattus norvegicus	17	1	0.973835
83	21.26	21.32	28.7	25.53	23.77	gi|72679950	LOC498793 protein, partial [Rattus norvegicus]	Rattus norvegicus	28	1	0.814549
41	43.61	67.69	92.31	87.34	80.89	gi|57231	unnamed protein product [Rattus norvegicus]	Rattus norvegicus	208	1	0.652525
375	43.61	67.69	92.31	87.34	80.89	gi|57231	unnamed protein product [Rattus norvegicus]	Rattus norvegicus	208	1	0.652525
88	19.13	77.62	83.02	82.09	80.93	gi|80861401	T-kininogen 1 precursor [Rattus norvegicus]	Rattus norvegicus	263	1	0.940859
1	371.06	371.06	93.75	91.78	90.63	gi|55628	unnamed protein product [Rattus norvegicus]	Rattus norvegicus	2439	1	0.660979
221	2.65	2.72	10.06	10.06	10.06	gi|149033720	immunoglobulin joining chain [Rattus norvegicus]	Rattus norvegicus	2	1.01859	0.958103
179	4.93	4.98	27.73	23.53	19.33	gi|7549746	beta-2-microglobulin precursor [Rattus norvegicus]	Rattus norvegicus	6	1.01859	0.786455
112	13.69	44.76	50.29	49.51	48.54	gi|13358878	histidine-rich glycoprotein 2 [Rattus norvegicus]	Rattus norvegicus	62	1.01859	0.909437
345	1.09	1.16	3.673	2.549	1.049	gi|149035350	similar to KIAA0648 protein (predicted) [Rattus norvegicus]	Rattus norvegicus	2	1.02802	0.788035
147	7.24	7.27	9.29	7.787	6.831	gi|57012728	RecName: Full=Coagulation factor XIII A chain; Short=Coagulation factor XIIIa; AltName: Full=Protein-glutamine gamma-glutamyltransferase A chain; AltName: Full=Transglutaminase A chain; Flags: Precursor	Rattus norvegicus	4	1.02802	0.63115
139	8.82	8.92	22.6	19.04	16.01	gi|55742713	extracellular matrix protein 1 precursor [Rattus norvegicus]	Rattus norvegicus	9	1.02802	0.513233
229	2.11	15.11	30.75	29.46	24.3	gi|149043182	actin, alpha 1, skeletal muscle, isoform CRA_a [Rattus norvegicus]	Rattus norvegicus	12	1.02802	0.450925
254	2	4	1.42	1.046	1.046	RRRRRgi|403420604	REVERSED protocadherin 11 X-linked precursor [Rattus norvegicus]	Rattus norvegicus	2	1.03753	0.86281
87	19.25	19.27	29.15	20.45	20.29	gi|392332999	PREDICTED: alpha-fetoprotein [Rattus norvegicus]	Rattus norvegicus	14	1.03753	0.378291
178	4.94	5.02	14.9	12.94	12.94	gi|57164117	apolipoprotein N precursor [Rattus norvegicus]	Rattus norvegicus	4	1.04713	0.677011
138	8.87	8.92	19.1	16.42	16.42	gi|56961645	ficolin-1 precursor [Rattus norvegicus]	Rattus norvegicus	5	1.0666	0.708771
36	50.58	50.61	49.33	48.57	47.24	gi|19173806	histidine-rich glycoprotein precursor [Rattus norvegicus]	Rattus norvegicus	77	1.0666	0.727694
188	4.35	4.37	6.775	4.768	3.764	gi|157822919	neutral alpha-glucosidase AB [Rattus norvegicus]	Rattus norvegicus	3	1.07647	0.443961
26	61.65	61.73	87.72	85.68	84.14	gi|114008	RecName: Full=Apolipoprotein A-IV; Short=Apo-AIV; Short=ApoA-IV; AltName: Full=Apolipoprotein A4; Flags: Precursor	Rattus norvegicus	130	1.07647	0.765855
257	2	2.04	0.8428	0.4728	0.2878	gi|282154815	baculoviral IAP repeat-containing protein 6 [Rattus norvegicus]	Rattus norvegicus	3	1.08643	0.88356
137	9.12	9.17	15.26	14.55	10.41	gi|7688073	mannose-binding protein associated serine protease-1 [Rattus norvegicus]	Rattus norvegicus	6	1.08643	0.776573
360	0.61	10.99	37.14	37.14	37.14	gi|841248	complement C8 beta, partial [Rattus norvegicus]	Rattus norvegicus	6	1.08643	0.852462
140	8.61	8.63	44.87	38.4	36.12	gi|149034639	complement factor D (adipsin), isoform CRA_b [Rattus norvegicus]	Rattus norvegicus	6	1.08643	0.695768
29	59.74	61.85	60.45	58.35	56.4	gi|161333847	prothrombin precursor [Rattus norvegicus]	Rattus norvegicus	74	1.08643	0.77484
168	5.87	5.94	31.53	27.03	27.03	gi|643606	NGF-binding Ig kappa chain, partial [Rattus norvegicus]	Rattus norvegicus	4	1.09648	0.722207
77	23.1	23.17	35.55	34.17	28.21	gi|1397241	RASP1 [Rattus norvegicus]	Rattus norvegicus	18	1.09648	0.921786
173	5.4	5.46	20.08	20.08	18.03	gi|21426809	adiponectin precursor [Rattus norvegicus]	Rattus norvegicus	4	1.10662	0.622237
253	2	4	22.69	22.69	22.69	gi|149037302	rCG64260 [Rattus norvegicus]	Rattus norvegicus	6	1.10662	0.818969
379	0.2	9.48	37.09	30.77	28.3	gi|6978487	fructose-bisphosphate aldolase A [Rattus norvegicus]	Rattus norvegicus	8	1.10662	0.818373
375	0.25	2.32	2.8	1.467	1.467	RRRRRgi|300793721	REVERSED serine/threonine-protein kinase tousled-like 2 [Rattus norvegicus]	Rattus norvegicus	2	1.11686	0.882995
249	2	4.03	11.97	11.97	10.68	gi|392332429	PREDICTED: immunoglobulin lambda-like polypeptide 1-like isoform 2 [Rattus norvegicus]	Rattus norvegicus	2	1.11686	0.806947
302	2	2	1.484	1.484	1.484	gi|189011652	transmembrane protease serine 13 [Rattus norvegicus]	Rattus norvegicus	3	1.11686	0.981795
66	26.67	26.65	47.52	45.63	42.32	gi|56961650	kallistatin precursor [Rattus norvegicus]	Rattus norvegicus	44	1.11686	0.928885
100	16.82	16.88	17.76	17	17	gi|61097947	hepatocyte growth factor activator precursor [Rattus norvegicus]	Rattus norvegicus	11	1.1272	0.332538
103	16.11	16.15	23.44	23.44	19.14	gi|157822881	properdin precursor [Rattus norvegicus]	Rattus norvegicus	9	1.13763	0.788108
72	24.18	24.44	23.3	20.73	18.15	gi|169642255	F13b protein [Rattus norvegicus]	Rattus norvegicus	15	1.13763	0.540366
37	50.01	50.21	58.83	57.19	57.01	gi|2506388	RecName: Full=Carboxylesterase 1C; AltName: Full=Carboxyesterase ES-1; Short=E1; AltName: Full=ES-THET; AltName: Full=Esterase-2; AltName: Full=Liver carboxylesterase 1; AltName: Full=Neutral retinyl ester hydrolase; Short=NREH; AltName: Full=Retinyl ester hydrolase; Short=REH; Flags: Precursor	RAT	86	1.14815	0.770544
123	12.1	29.16	59.38	56.92	56.92	gi|323520058	immunoglobulin gamma-1 heavy chain constant region [Rattus norvegicus]	Rattus norvegicus	82	1.15878	0.715551
205	3.68	3.73	3.907	2.329	2.029	gi|8394544	xanthine dehydrogenase/oxidase [Rattus norvegicus]	Rattus norvegicus	2	1.18032	0.696179
177	4.97	91.34	67.41	67.41	61.1	gi|46237594	B-factor, properdin [Rattus norvegicus]	Rattus norvegicus	114	1.18032	0.954774
219	2.69	2.77	9.51	6.916	5.476	gi|392355269	PREDICTED: ICOS ligand-like [Rattus norvegicus]	Rattus norvegicus	4	1.19124	0.950635
132	10.18	10.18	17.08	17.08	13.82	gi|58293772	alpha-amylase 1 precursor [Rattus norvegicus]	Rattus norvegicus	5	1.19124	0.174094
185	4.49	6.83	10.04	10.04	10.04	gi|48040428	hyaluronan-binding protein 2 precursor [Rattus norvegicus]	Rattus norvegicus	6	1.19124	0.210979
230	2.11	2.11	33.33	33.33	26.67	gi|7650268	immunoglobulin kappa light chain variable region [Rattus norvegicus]	Rattus norvegicus	4	1.21339	0.795295
223	2.54	2.56	7.203	7.203	7.203	gi|392346271	PREDICTED: uncharacterized protein LOC100910675 [Rattus norvegicus]	Rattus norvegicus	2	1.22462	0.774952
118	12.92	12.98	32.55	31.21	29.19	gi|392347420	PREDICTED: uncharacterized protein LOC502795 [Rattus norvegicus]	Rattus norvegicus	14	1.24738	0.594744
341	1.17	2.52	36.94	29.73	29.73	gi|392346279	PREDICTED: Ig kappa chain V19-17-like, partial [Rattus norvegicus]	Rattus norvegicus	5	1.25893	0.939715
207	3.59	3.65	29.91	29.91	29.91	gi|149027663	rCG47024 [Rattus norvegicus]	Rattus norvegicus	4	1.28233	0.693752
113	13.58	13.61	83.67	80.95	76.87	gi|333033763	transthyretin precursor [Rattus norvegicus]	Rattus norvegicus	32	1.2942	0.903244
204	4	4	22.83	22.83	22.83	gi|736290	unnamed protein product [Rattus norvegicus]	Rattus norvegicus	2	1.30617	0.607987
245	2	6.37	32.56	29.46	29.46	gi|204706	immunoglobulin light chain [Rattus norvegicus]	Rattus norvegicus	8	1.31826	0.610466
262	2	2	1.722	1.344	0.756	gi|157822347	histone-lysine N-methyltransferase, H3 lysine-36 and H4 lysine-20 specific [Rattus norvegicus]	Rattus norvegicus	2	1.36773	0.639121
12	108.07	108	72.54	71.8	70.69	gi|16758216	plasminogen precursor [Rattus norvegicus]	Rattus norvegicus	153	1.36773	0.376037
369	0.34	1.05	8.917	8.917	8.917	gi|392339230	PREDICTED: Ig kappa chain V19-17-like [Rattus norvegicus]	Rattus norvegicus	2	1.38038	0.664503
98	16.95	16.99	39.67	33.73	32.07	gi|60688161	Cpb2 protein, partial [Rattus norvegicus]	Rattus norvegicus	14	1.39316	0.921212
4	286.38	295.06	80.09	77.18	75.69	gi|112893	RecName: Full=Alpha-1-inhibitor 3; AltName: Full=Alpha-1-inhibitor 3 variant II; Short=Alpha-1-inhibitor III; Flags: Precursor	Rattus norvegicus	1144	1.39316	0.765108
160	6.02	6.02	46.32	46.32	46.32	gi|554445	immunoglobulin heavy chain [Rattus norvegicus]	Rattus norvegicus	6	1.40605	0.66014
89	19.04	21.13	58.23	51.52	44.51	gi|325609334	immunoglobulin gamma-2c heavy chain constant region [Rattus norvegicus]	Rattus norvegicus	24	1.40605	0.247896
232	2.01	2.01	1.826	0.7481	0.33	gi|40849906	plectin 11 [Rattus norvegicus]	Rattus norvegicus	2	1.41906	0.340901
57	31.74	166.01	59.64	57.86	55.84	gi|50657362	complement component 4, gene 2 precursor [Rattus norvegicus]	Rattus norvegicus	188	1.43219	0.139176
23	67.53	67.9	84.86	84.62	79.09	gi|57294	unnamed protein product [Rattus norvegicus]	Rattus norvegicus	250	1.44544	0.408845
430	0.05	2.07	29.58	15.49	4.93	gi|62078447	globin, alpha [Rattus norvegicus]	Rattus norvegicus	2	1.48594	0.488992
198	4	4	24.21	23.16	23.16	gi|6900734	immunoglobulin heavy chain variable region [Rattus norvegicus]	Rattus norvegicus	5	1.48594	0.680709
151	6.78	6.8	18.47	18.15	14.65	gi|81883123	RecName: Full=Fibrinogen-like protein 1; Flags: Precursor	Rattus norvegicus	4	1.49968	0.881571
122	12.16	12.17	36.18	36.18	36.18	gi|6981420	anionic trypsin-1 precursor [Rattus norvegicus]	Rattus norvegicus	153	1.52757	0.893404
202	4	4	20.41	20.41	20.41	gi|9910536	ribonuclease 4 precursor [Rattus norvegicus]	Rattus norvegicus	2	1.55597	0.457316
181	4.76	4.82	23.26	23.26	23.26	gi|479224	Ig kappa chain precursor - rat (fragment)	Rattus norvegicus	6	1.55597	0.530233
195	4	22.41	34.69	34.69	34.69	gi|392349258	PREDICTED: N-acetylmuramoyl-L-alanine amidase [Rattus norvegicus]	Rattus norvegicus	18	1.57036	0.44826
96	17.39	17.42	43.1	38.03	36.62	gi|54292130	serum paraoxonase/arylesterase 1 precursor [Rattus norvegicus]	Rattus norvegicus	14	1.59956	0.472419
158	6.15	6.16	20.08	20.08	20.08	gi|6981568	extracellular superoxide dismutase [Cu-Zn] precursor [Rattus norvegicus]	Rattus norvegicus	5	1.61436	0.416131
111	14.02	14.03	34.39	30.35	26.59	gi|71043608	CD5 antigen-like precursor [Rattus norvegicus]	Rattus norvegicus	10	1.6293	0.431181
324	1.68	1.78	36.73	36.73	24.49	gi|149043993	rCG27657 [Rattus norvegicus]	Rattus norvegicus	2	1.64437	0.480366
407	1.68	1.78	36.73	36.73	24.49	gi|149043993	rCG27657 [Rattus norvegicus]	Rattus norvegicus	2	1.64437	0.480366
359	0.62	0.64	14.17	14.17	14.17	gi|293358734	PREDICTED: Ig kappa chain V-III region MOPC 63 [Rattus norvegicus]	Rattus norvegicus	3	1.65959	0.590463
153	6.56	6.57	56.9	50.86	50.86	gi|149034299	rCG21088 [Rattus norvegicus]	Rattus norvegicus	4	1.65959	0.323363
320	1.82	5.94	40.65	40.65	40.65	gi|149037296	rCG64262 [Rattus norvegicus]	Rattus norvegicus	6	1.67494	0.405477
156	6.26	13.17	50.48	43.27	43.27	gi|89258023	immunoglobulin lambda light chain [Rattus norvegicus]	Rattus norvegicus	18	1.72187	0.55302
60	30.05	46.31	59.47	56.96	52.74	gi|7549773	kininogen-1 isoform 1 precursor [Rattus norvegicus]	Rattus norvegicus	98	1.78649	0.0509169
190	4.24	4.25	15.75	15.75	15.75	gi|27752333	immunoglobulin delta heavy chain secreted form [Rattus norvegicus]	Rattus norvegicus	4	1.8197	0.0493794
402	0.09	9.19	35.19	28.76	24.03	gi|204785	Immunoglobulin kappa-chain VJC precursor [Rattus norvegicus]	Rattus norvegicus	54	1.8197	0.424194
224	2.53	2.55	11.26	8.442	7.143	gi|5163368	chromogranin A precursor [Rattus norvegicus]	Rattus norvegicus	3	1.83654	0.159656
189	4.26	4.28	30.38	30.38	25.95	gi|204891	immunoglobulin heavy chain, partial [Rattus norvegicus]	Rattus norvegicus	4	1.83654	0.247304
90	18.98	19.75	37.63	35.35	35.35	gi|57527135	corticosteroid-binding globulin precursor [Rattus norvegicus]	Rattus norvegicus	27	1.83654	0.205124
59	31.08	31.15	34.66	33.33	32.5	gi|62078741	coagulation factor XII precursor [Rattus norvegicus]	Rattus norvegicus	19	1.85353	0.0493411
377	0.22	0.23	15.38	11.83	10.65	gi|157822527	prdX-deacylase domain-containing protein 1 [Rattus norvegicus]	Rattus norvegicus	2	1.87068	0.350331
196	4	8	54.95	54.95	54.95	gi|7650286	immunoglobulin kappa light chain variable region [Rattus norvegicus]	Rattus norvegicus	10	1.87068	0.34947
255	2	2.38	20.17	20.17	20.17	gi|149037009	rCG64255 [Rattus norvegicus]	Rattus norvegicus	4	1.95884	0.524105
228	2.17	3.02	17.04	17.04	17.04	gi|149037292	rCG64257 [Rattus norvegicus]	Rattus norvegicus	3	1.97697	0.239873
75	23.82	23.9	48.65	48.65	46.55	gi|56972100	LOC299567 protein, partial [Rattus norvegicus]	Rattus norvegicus	19	2.05116	0.798257
71	24.46	24.47	95.92	95.24	91.16	gi|17985949	hemoglobin subunit beta-1 [Rattus norvegicus]	Rattus norvegicus	45	2.05116	0.309304
125	12.04	12.07	22	19	16.6	gi|157820363	vascular non-inflammatory molecule 3 precursor [Rattus norvegicus]	Rattus norvegicus	6	2.0893	0.147542
114	13.53	13.57	52.63	52.63	51.05	gi|89258021	immunoglobulin lambda light chain [Rattus norvegicus]	Rattus norvegicus	11	2.12814	0.382426
101	16.71	16.75	33.19	32.74	30.53	gi|6723180	plasma glutathione peroxidase precursor [Rattus norvegicus]	Rattus norvegicus	26	2.18776	0.14642
68	25.57	31.04	51.2	48.8	48.8	gi|623560	immunoglobulin gamma-2b, partial [Rattus norvegicus]	Rattus norvegicus	69	2.22844	0.00618059
206	3.61	10.32	18.88	16.02	12.02	gi|20271387	complement factor H-related protein [Rattus norvegicus]	Rattus norvegicus	12	2.26986	0.980155
149	6.92	6.99	8.941	7.137	4.784	gi|149023319	attractin, isoform CRA_a [Rattus norvegicus]	Rattus norvegicus	6	2.31206	0.0395854
35	51.03	51.06	62.31	62.1	62.1	gi|1220486	gamma-2a immunoglobulin heavy chain [Rattus norvegicus]	Rattus norvegicus	130	2.35505	0.00175752
64	27.67	27.72	43.63	41.34	40.5	gi|13242285	heparin cofactor 2 precursor [Rattus norvegicus]	Rattus norvegicus	28	2.37684	0.0133453
161	6	24.47	96.6	94.56	90.48	gi|55825	unnamed protein product [Rattus norvegicus]	Rattus norvegicus	34	2.42103	0.256077
92	18.27	18.44	15.91	14.45	14.45	gi|268607708	interleukin-1 receptor accessory protein isoform b precursor [Rattus norvegicus]	Rattus norvegicus	11	2.44343	0.0148226
108	15.45	15.48	46.58	40.17	38.03	gi|68534280	LOC500183 protein [Rattus norvegicus]	Rattus norvegicus	64	2.53513	0.0266608
28	60.14	60.5	59.35	59.35	58.28	gi|58865630	antithrombin-III precursor [Rattus norvegicus]	Rattus norvegicus	88	2.55859	0.000166797
214	3.17	5.84	31.97	31.97	31.97	gi|149027662	rCG64160 [Rattus norvegicus]	Rattus norvegicus	5	2.70396	0.236579
349	0.93	15.83	73.94	71.13	67.61	gi|60678292	hemoglobin, alpha 2 [Rattus norvegicus]	Rattus norvegicus	44	2.75423	0.592744
142	8.22	15.08	70.55	67.81	63.7	gi|802111	zero beta-globin [Rattus norvegicus]	Rattus norvegicus	20	2.83139	0.146843
176	5.01	5.06	34.48	34.48	34.48	gi|149034305	rCG21082 [Rattus norvegicus]	Rattus norvegicus	5	2.85759	0.225998
225	2.51	2.8	17.2	17.2	17.2	gi|392340069	PREDICTED: Ig kappa chain V19-17-like [Rattus norvegicus]	Rattus norvegicus	4	2.88403	0.149292
252	2	4	8.056	5.079	4.378	gi|204730	ig epsilon heavy chain [Rattus norvegicus]	Rattus norvegicus	4	3.0761	0.390076
217	3.09	19.32	40.28	40.28	38.19	gi|4379409	Ig heavy chain VDJh2 region [Rattus norvegicus]	Rattus norvegicus	28	3.34195	0.173555
65	26.75	37.14	55.85	55.37	52.98	gi|401664566	serine protease inhibitor A3M precursor [Rattus norvegicus]	Rattus norvegicus	57	3.43558	0.00136732
203	4	4	20.69	20.69	20.69	gi|92405	Ig lambda chain precursor V region - rat	Rattus norvegicus	2	3.49945	0.620025
222	2.55	2.57	9.222	6.691	3.978	gi|298231229	sulfated glycoprotein 1 isoform D preproprotein [Rattus norvegicus]	Rattus norvegicus	2	3.53183	0.190289
200	4	4	15.34	12.27	12.27	gi|61740621	retinoic acid receptor responder protein 2 precursor [Rattus norvegicus]	Rattus norvegicus	2	3.66438	0.985224
128	11.14	11.6	40.38	34.07	31.59	gi|202837	aldolase A [Rattus norvegicus]	Rattus norvegicus	10	3.7325	0.387018
95	17.54	17.56	73.94	73.94	70.42	gi|6981010	hemoglobin subunit alpha-1/2 [Rattus norvegicus]	Rattus norvegicus	45	3.83707	0.00121403
186	4.44	4.47	23.53	23.53	23.53	gi|149027664	rCG64161 [Rattus norvegicus]	Rattus norvegicus	3	3.98107	0.22719
212	3.28	3.36	1.667	1.667	0.545	gi|405113061	antigen KI-67 [Rattus norvegicus]	Rattus norvegicus	2	4.74242	0.0458682
115	13.48	13.61	13.9	12.71	11.64	gi|171846774	Phosphorylase, glycogen, muscle [Rattus norvegicus]	Rattus norvegicus	9	4.87528	0.298711
54	33.55	33.68	48.28	48.28	47.14	gi|61098186	fibrinogen gamma chain precursor [Rattus norvegicus]	Rattus norvegicus	33	5.7544	9.48254e-09
236	2	142.33	63.38	61.67	58.88	gi|149049553	alpha-2-macroglobulin, isoform CRA_a [Rattus norvegicus]	Rattus norvegicus	222	5.91562	0.145849
389	0.15	0.18	2.688	2.028	1.471	gi|282158051	myosin-11 [Rattus norvegicus]	Rattus norvegicus	4	6.0256	0.037637
32	55.01	55.03	64.09	63.26	62	gi|158186678	fibrinogen beta chain precursor [Rattus norvegicus]	Rattus norvegicus	43	7.87046	0.0203149
33	53.15	53.45	51.92	49.1	43.86	gi|56797757	fibrinogen alpha chain isoform 1 precursor [Rattus norvegicus]	Rattus norvegicus	67	10.5682	0.000469029
11	128.78	142.33	63.93	61.55	58.76	gi|202592	prealpha-2-macroglobulin [Rattus norvegicus]	Rattus norvegicus	222	10.7647	0.0345191
162	6	10	65.93	65.93	65.93	gi|7650282	immunoglobulin kappa light chain variable region [Rattus norvegicus]	Rattus norvegicus	13	12.942	0.0302506

## Sheet: Supplementary Table 4
Hulme et al., INVESTIGATION OF THE BLOOD PROTEOME IN RESPONSE TO SPINAL CORD INJURY IN RODENT MODELS. Spinal Cord. 2021
	Supplementary Proteomic Table 4. A protein summary for all the proteins identified by iTRAQ-mass spectrometry analysis of serum from rodents following a sham Injury (SCI) and
	24 hours compared to a sham injury at 7 days post injury. Only proteins with a Protein Threshold (Unused ProtScore (conf)) < 0.05 are and that were detected with 2 or more peptides are included.
	iTRAQ ratios were bias and background corrected. p-values were generated by the ProteinPilot software.
	For each protein identified, the corresponding Swiss-Prot Accession number is shown, together with the unused ProtScore (a measurement of all the peptide evidence for a protein that is not better explained by a higher ranking protein),
	the total Protscore (a measure of the total amount of evidence for a detected protein), the protein name as it is given in the Swiss-Prot database and the number of peptides used for the identification.
N	Unused	Total	%Cov	%Cov(50)	%Cov(95)	Accession	Name	Species	Peptides(95%)	7 days SCI : 7 days sham	PVal 7 days SCI : 7 days sham
1	371.06	371.06	93.75	91.78	90.63	gi|55628	unnamed protein product [Rattus norvegicus]	Rattus norvegicus	2439	1	0.660979
2	326.07	324.17	45.32	43.7	40.55	gi|161783809	apolipoprotein B-100 precursor [Rattus norvegicus]	Rattus norvegicus	207	0.244343	6.44e-14
3	295.79	295.02	85.73	83.8	81.53	gi|205384	alpha-1-macroglobulin [Rattus norvegicus]	Rattus norvegicus	1081	0.972747	2.39e-08
4	286.38	295.06	80.09	77.18	75.69	gi|112893	RecName: Full=Alpha-1-inhibitor 3; AltName: Full=Alpha-1-inhibitor 3 variant II; Short=Alpha-1-inhibitor III; Flags: Precursor	Rattus norvegicus	1144	1.39316	0.765108
5	265.59	267.44	83.04	81.84	76.97	gi|158138561	complement C3 precursor [Rattus norvegicus]	Rattus norvegicus	806	0.946237	0
6	180.5	180.57	59.32	57.27	55.84	gi|149015982	fibronectin 1, isoform CRA_e [Rattus norvegicus]	Rattus norvegicus	259	0.169044	1.8e-07
7	177.11	176.99	61.49	59.07	57.11	gi|29337194	RecName: Full=Complement C4; Contains: RecName: Full=Complement C4 beta chain; Contains: RecName: Full=Complement C4 alpha chain; Contains: RecName: Full=C4a anaphylatoxin; Contains: RecName: Full=Complement C4 gamma chain; Flags: Precursor	Rattus norvegicus	207	0.428549	0.00360122
8	171.91	171.83	90.4	85.24	84.1	gi|61556986	serotransferrin precursor [Rattus norvegicus]	Rattus norvegicus	680	0.972747	1.14e-08
9	129.59	129.25	53.38	50.47	45.02	gi|392339195	PREDICTED: complement C5 [Rattus norvegicus]	Rattus norvegicus	106	0.724436	0.020156
10	129.15	129.18	63.16	60.81	57.89	gi|77861917	complement factor H precursor [Rattus norvegicus]	Rattus norvegicus	166	0.133045	1.77e-11
11	128.78	142.33	63.93	61.55	58.76	gi|202592	prealpha-2-macroglobulin [Rattus norvegicus]	Rattus norvegicus	222	10.7647	0.0345191
12	108.07	108	72.54	71.8	70.69	gi|16758216	plasminogen precursor [Rattus norvegicus]	Rattus norvegicus	153	1.36773	0.376037
14	103.32	103.28	60.43	58.55	54.49	gi|401461786	ceruloplasmin isoform 1 precursor [Rattus norvegicus]	Rattus norvegicus	180	0.83946	0.520463
15	94.68	94.42	66.13	64.42	61.31	gi|126722991	inter-alpha-inhibitor H4 heavy chain precursor [Rattus norvegicus]	Rattus norvegicus	211	0.10666	3.88e-05
16	87.18	87.13	83.95	83.02	81.86	gi|57526868	T-kininogen 2 precursor [Rattus norvegicus]	Rattus norvegicus	270	0.903649	0.862878
17	84.48	84.46	80	76.3	74.35	gi|122065203	RecName: Full=Hemopexin; Flags: Precursor	Rattus norvegicus	274	0.963829	0.000518382
18	83.34	83.48	65.13	63.65	57.57	gi|149033759	afamin, isoform CRA_c [Rattus norvegicus]	Rattus norvegicus	107	0.380189	9.02e-08
19	79.74	79.78	77.86	76.64	76.64	gi|51036655	alpha-1-antiproteinase precursor [Rattus norvegicus]	Rattus norvegicus	312	0.128233	0.000374376
20	77.03	273.75	78.55	75.92	74.65	gi|12831225	murinoglobulin-1 precursor [Rattus norvegicus]	Rattus norvegicus	1082	0.691831	0.336775
21	73.38	73.29	84.45	82.35	80.25	gi|401709952	vitamin D-binding protein precursor [Rattus norvegicus]	Rattus norvegicus	149	0.101859	1.17e-09
22	68.25	68.21	88.18	86.17	86.17	gi|60097941	haptoglobin precursor [Rattus norvegicus]	Rattus norvegicus	234	0.77983	5.41e-12
23	67.53	67.9	84.86	84.62	79.09	gi|57294	unnamed protein product [Rattus norvegicus]	Rattus norvegicus	250	1.44544	0.408845
24	64	63.16	45.64	44.36	42.44	gi|51854227	gelsolin precursor [Rattus norvegicus]	Rattus norvegicus	76	0.870964	0.978008
25	62.66	65.44	75.36	75.36	70.33	gi|2507388	RecName: Full=Serine protease inhibitor A3N; Short=Serpin A3N; AltName: Full=CPI-26; AltName: Full=Contrapsin-like protease inhibitor 6; AltName: Full=SPI-2.2; AltName: Full=Serine protease inhibitor 3; Short=SPI-3; Flags: Precursor	Rattus norvegicus	160	0.855067	0.53112
26	61.65	61.73	87.72	85.68	84.14	gi|114008	RecName: Full=Apolipoprotein A-IV; Short=Apo-AIV; Short=ApoA-IV; AltName: Full=Apolipoprotein A4; Flags: Precursor	Rattus norvegicus	130	1.07647	0.765855
27	60.59	61.07	47.24	46.9	42.95	gi|8393899	inter-alpha-trypsin inhibitor heavy chain H3 precursor [Rattus norvegicus]	Rattus norvegicus	115	0.625173	0.0824887
28	60.14	60.5	59.35	59.35	58.28	gi|58865630	antithrombin-III precursor [Rattus norvegicus]	Rattus norvegicus	88	2.55859	0.000166797
29	59.74	61.85	60.45	58.35	56.4	gi|161333847	prothrombin precursor [Rattus norvegicus]	Rattus norvegicus	74	1.08643	0.77484
30	57.54	57.87	47.46	42.04	40.93	gi|313151177	inter-alpha-trypsin inhibitor heavy chain H1 precursor [Rattus norvegicus]	Rattus norvegicus	72	0.972747	0.678779
31	55.82	56.04	44.14	41.66	39.64	gi|293345196	PREDICTED: complement component C7 [Rattus norvegicus]	Rattus norvegicus	44	0.448745	6.08e-05
32	55.01	55.03	64.09	63.26	62	gi|158186678	fibrinogen beta chain precursor [Rattus norvegicus]	Rattus norvegicus	43	7.87046	0.0203149
33	53.15	53.45	51.92	49.1	43.86	gi|56797757	fibrinogen alpha chain isoform 1 precursor [Rattus norvegicus]	Rattus norvegicus	67	10.5682	0.000469029
34	51.82	51.76	53.48	51.82	49.17	gi|13162353	complement factor I precursor [Rattus norvegicus]	Rattus norvegicus	46	0.666807	0.0160535
35	51.03	51.06	62.31	62.1	62.1	gi|1220486	gamma-2a immunoglobulin heavy chain [Rattus norvegicus]	Rattus norvegicus	130	2.35505	0.00175752
36	50.58	50.61	49.33	48.57	47.24	gi|19173806	histidine-rich glycoprotein precursor [Rattus norvegicus]	Rattus norvegicus	77	1.0666	0.727694
37	50.01	50.21	58.83	57.19	57.01	gi|2506388	RecName: Full=Carboxylesterase 1C; AltName: Full=Carboxyesterase ES-1; Short=E1; AltName: Full=ES-THET; AltName: Full=Esterase-2; AltName: Full=Liver carboxylesterase 1; AltName: Full=Neutral retinyl ester hydrolase; Short=NREH; AltName: Full=Retinyl ester hydrolase; Short=REH; Flags: Precursor	RAT	86	1.14815	0.770544
38	48.02	50.26	63.85	60.82	58.23	gi|114145796	uncharacterized protein LOC315963 [Rattus norvegicus]	Rattus norvegicus	63	0.691831	0.0734294
39	46.72	46.76	81.53	79.83	77.84	gi|231468	RecName: Full=Alpha-2-HS-glycoprotein; AltName: Full=59 kDa bone sialic acid-containing protein; Short=BSP; AltName: Full=Fetuin-A; AltName: Full=Glycoprotein PP63; Flags: Precursor	Rattus norvegicus	179	0.787046	0.856108
40	46.41	46.54	70.43	67.83	66.09	gi|57528174	beta-2-glycoprotein 1 precursor [Rattus norvegicus]	Rattus norvegicus	71	0.737904	0.0674295
41	43.61	67.69	92.31	87.34	80.89	gi|57231	unnamed protein product [Rattus norvegicus]	Rattus norvegicus	208	1	0.652525
42	43.45	43.49	40.74	38.8	36.51	gi|60688421	C9 protein [Rattus norvegicus]	Rattus norvegicus	41	0.118032	6.87e-05
43	43.32	43.4	55.5	49.58	44.67	gi|67678035	Igh-6 protein [Rattus norvegicus]	Rattus norvegicus	59	0.731139	0.370215
44	43.09	43.2	78.38	75.68	73.75	gi|6978515	apolipoprotein A-I preproprotein [Rattus norvegicus]	Rattus norvegicus	146	0.331131	0.00799083
45	42.68	47.38	54.86	47.96	43.57	gi|162138905	plasma kallikrein precursor [Rattus norvegicus]	Rattus norvegicus	34	0.912011	0.296408
46	41.43	41.44	35.94	34.94	34.11	gi|77539456	C4b-binding protein alpha chain [Rattus norvegicus]	Rattus norvegicus	32	0.103753	1.99e-05
47	40.76	40.68	31.69	29.44	26.34	gi|28570180	complement component C6 precursor [Rattus norvegicus]	Rattus norvegicus	23	0.158489	6.26e-06
48	37.33	37.33	54.76	53.57	53.57	gi|40018558	plasma protease C1 inhibitor precursor [Rattus norvegicus]	Rattus norvegicus	62	0.180302	0.00083732
49	36.52	228.38	73.6	69.9	67.88	gi|406035338	C3 and PZP-like, alpha-2-macroglobulin domain containing 8 precursor [Rattus norvegicus]	Rattus norvegicus	667	0.554626	0.0747017
50	36.31	36.34	67.95	66.03	66.03	gi|37805241	Apolipoprotein E [Rattus norvegicus]	Rattus norvegicus	78	0.123595	0.000171653
51	35.69	35.73	34.47	33.45	30.9	gi|300795863	complement component C8 beta chain precursor [Rattus norvegicus]	Rattus norvegicus	23	0.691831	0.559854
52	34.92	34.92	39.35	36.12	36.12	gi|157821013	complement component C8 alpha chain precursor [Rattus norvegicus]	Rattus norvegicus	26	0.981748	0.318456
53	33.81	33.82	30.55	28.85	27.16	gi|198278496	complement C1r subcomponent precursor [Rattus norvegicus]	Rattus norvegicus	21	0.380189	0.560855
54	33.55	33.68	48.28	48.28	47.14	gi|61098186	fibrinogen gamma chain precursor [Rattus norvegicus]	Rattus norvegicus	33	5.7544	9.48e-09
55	33.41	33.42	41.64	37.32	33.86	gi|149049498	rCG29725, isoform CRA_b [Rattus norvegicus]	Rattus norvegicus	22	0.172187	0.000910644
56	32.3	32.95	37.55	36.53	34.49	gi|32492572	Aa1018 [Rattus norvegicus]	Rattus norvegicus	50	0.149968	0.000271687
57	31.74	166.01	59.64	57.86	55.84	gi|50657362	complement component 4, gene 2 precursor [Rattus norvegicus]	Rattus norvegicus	188	1.43219	0.139176
58	31.46	31.5	65.65	62.34	61.83	gi|47682636	Fetub protein [Rattus norvegicus]	Rattus norvegicus	106	0.285759	0.00114303
59	31.08	31.15	34.66	33.33	32.5	gi|62078741	coagulation factor XII precursor [Rattus norvegicus]	Rattus norvegicus	19	1.85353	0.0493411
60	30.05	46.31	59.47	56.96	52.74	gi|7549773	kininogen-1 isoform 1 precursor [Rattus norvegicus]	Rattus norvegicus	98	1.78649	0.0509169
61	29.39	29.39	42.58	39.95	36.84	gi|29293811	pigment epithelium-derived factor precursor [Rattus norvegicus]	Rattus norvegicus	19	0.487529	0.00209055
62	27.94	28.01	42.77	37.47	35.44	gi|58865362	alpha-2-antiplasmin precursor [Rattus norvegicus]	Rattus norvegicus	45	0.928966	0.718333
63	27.76	27.78	43.01	41.42	38.58	gi|157819231	carboxypeptidase N subunit 2 precursor [Rattus norvegicus]	Rattus norvegicus	22	0.510505	0.0833321
64	27.67	27.72	43.63	41.34	40.5	gi|13242285	heparin cofactor 2 precursor [Rattus norvegicus]	Rattus norvegicus	28	2.37684	0.0133453
65	26.75	37.14	55.85	55.37	52.98	gi|401664566	serine protease inhibitor A3M precursor [Rattus norvegicus]	Rattus norvegicus	57	3.43558	0.00136732
66	26.67	26.65	47.52	45.63	42.32	gi|56961650	kallistatin precursor [Rattus norvegicus]	Rattus norvegicus	44	1.11686	0.928885
67	26.5	26.37	40.49	37.14	34.9	gi|38181879	Clu protein [Rattus norvegicus]	Rattus norvegicus	33	0.203236	0.00892795
68	25.57	31.04	51.2	48.8	48.8	gi|623560	immunoglobulin gamma-2b, partial [Rattus norvegicus]	Rattus norvegicus	69	2.22844	0.00618059
69	25.46	25.52	54.61	52.9	48.46	gi|620121	ZN-alpha-2-glycoprotein [Rattus norvegicus]	Rattus norvegicus	20	0.963829	0.383153
70	25.07	25.16	33.12	33.12	33.12	gi|19705570	angiotensinogen precursor [Rattus norvegicus]	Rattus norvegicus	27	0.369828	0.0264436
71	24.46	24.47	95.92	95.24	91.16	gi|17985949	hemoglobin subunit beta-1 [Rattus norvegicus]	Rattus norvegicus	45	2.05116	0.309304
72	24.18	24.44	23.3	20.73	18.15	gi|169642255	F13b protein [Rattus norvegicus]	Rattus norvegicus	15	1.13763	0.540366
73	24	43.22	68.24	58.12	58.12	gi|149018745	similar to RIKEN cDNA 1300017J02, isoform CRA_c [Rattus norvegicus]	Rattus norvegicus	45	0.474242	0.00479462
74	23.87	23.94	48.8	48.53	45.33	gi|293342999	PREDICTED: actin, cytoplasmic 2-like [Rattus norvegicus]	Rattus norvegicus	18	0.83946	0.0576095
75	23.82	23.9	48.65	48.65	46.55	gi|56972100	LOC299567 protein, partial [Rattus norvegicus]	Rattus norvegicus	19	2.05116	0.798257
76	23.8	23.88	25.39	23.96	22.18	gi|213688382	phosphatidylinositol-glycan-specific phospholipase D precursor [Rattus norvegicus]	Rattus norvegicus	15	0.515229	0.258063
77	23.1	23.17	35.55	34.17	28.21	gi|1397241	RASP1 [Rattus norvegicus]	Rattus norvegicus	18	1.09648	0.921786
78	22.75	22.8	66.3	66.3	66.3	gi|22219450	major urinary protein precursor [Rattus norvegicus]	Rattus norvegicus	19	0.172187	0.00182442
79	22.48	22.54	20.44	18.52	17.04	gi|145386553	vitamin K-dependent protein S precursor [Rattus norvegicus]	Rattus norvegicus	15	0.496592	0.00154245
80	21.9	21.9	27.2	27.2	25.37	gi|149052067	insulin-like growth factor binding protein, acid labile subunit, isoform CRA_b [Rattus norvegicus]	Rattus norvegicus	13	0.483059	0.110092
81	21.58	21.59	13.49	12.29	11.2	gi|33086442	Ab1-018 [Rattus norvegicus]	Rattus norvegicus	36	0.0487528	0.000316514
82	21.47	21.48	45.85	43.27	39.26	gi|6978497	protein AMBP precursor [Rattus norvegicus]	Rattus norvegicus	34	0.253513	0.556839
83	21.26	21.32	28.7	25.53	23.77	gi|72679950	LOC498793 protein, partial [Rattus norvegicus]	Rattus norvegicus	28	1	0.814549
84	21.23	21.29	41.58	41.58	37.42	gi|16758272	carboxypeptidase N catalytic chain precursor [Rattus norvegicus]	Rattus norvegicus	17	0.731139	0.383533
85	21.09	21.08	40.24	38.46	35.8	gi|13591983	lumican precursor [Rattus norvegicus]	Rattus norvegicus	16	0.448745	0.0485408
86	20.55	20.57	40.87	40.87	40.43	gi|8393197	C-reactive protein precursor [Rattus norvegicus]	Rattus norvegicus	42	0.0619441	0.00451238
87	19.25	19.27	29.15	20.45	20.29	gi|392332999	PREDICTED: alpha-fetoprotein [Rattus norvegicus]	Rattus norvegicus	14	1.03753	0.378291
88	19.13	77.62	83.02	82.09	80.93	gi|80861401	T-kininogen 1 precursor [Rattus norvegicus]	Rattus norvegicus	263	1	0.940859
89	19.04	21.13	58.23	51.52	44.51	gi|325609334	immunoglobulin gamma-2c heavy chain constant region [Rattus norvegicus]	Rattus norvegicus	24	1.40605	0.247896
90	18.98	19.75	37.63	35.35	35.35	gi|57527135	corticosteroid-binding globulin precursor [Rattus norvegicus]	Rattus norvegicus	27	1.83654	0.205124
91	18.39	18.42	53.17	53.17	50.24	gi|16757980	alpha-1-acid glycoprotein precursor [Rattus norvegicus]	Rattus norvegicus	21	0.0731139	0.0097997
92	18.27	18.44	15.91	14.45	14.45	gi|268607708	interleukin-1 receptor accessory protein isoform b precursor [Rattus norvegicus]	Rattus norvegicus	11	2.44343	0.0148226
93	18.21	20.19	19.34	18.61	16.74	gi|392352721	PREDICTED: complement factor H-like [Rattus norvegicus]	Rattus norvegicus	10	0.570164	0.0390935
94	17.54	17.89	22.4	15.45	11.98	gi|81170669	RecName: Full=Keratin, type II cytoskeletal 5; AltName: Full=Cytokeratin-5; Short=CK-5; AltName: Full=Keratin-5; Short=K5; AltName: Full=Type-II keratin Kb5	Rattus norvegicus	14	0.343558	0.215021
95	17.54	17.56	73.94	73.94	70.42	gi|6981010	hemoglobin subunit alpha-1/2 [Rattus norvegicus]	Rattus norvegicus	45	3.83707	0.00121404
96	17.39	17.42	43.1	38.03	36.62	gi|54292130	serum paraoxonase/arylesterase 1 precursor [Rattus norvegicus]	Rattus norvegicus	14	1.59956	0.472419
97	17.08	17.19	22.04	20.73	18.54	gi|78042605	mannan-binding lectin serine protease 2 precursor [Rattus norvegicus]	Rattus norvegicus	10	0.981748	0.971651
98	16.95	16.99	39.67	33.73	32.07	gi|60688161	Cpb2 protein, partial [Rattus norvegicus]	Rattus norvegicus	14	1.39316	0.921212
99	16.95	16.98	49.45	44	42.18	gi|149040772	serum amyloid P-component [Rattus norvegicus]	Rattus norvegicus	15	0.972747	0.402051
100	16.82	16.88	17.76	17	17	gi|61097947	hepatocyte growth factor activator precursor [Rattus norvegicus]	Rattus norvegicus	11	1.1272	0.332538
101	16.71	16.75	33.19	32.74	30.53	gi|6723180	plasma glutathione peroxidase precursor [Rattus norvegicus]	Rattus norvegicus	26	2.18776	0.14642
102	16.43	16.56	28.71	22.62	20.15	gi|57012436	keratin, type I cytoskeletal 10 [Rattus norvegicus]	Rattus norvegicus	19	0.283139	0.0060532
103	16.11	16.15	23.44	23.44	19.14	gi|157822881	properdin precursor [Rattus norvegicus]	Rattus norvegicus	9	1.13763	0.788108
104	16.03	16.07	31.07	22.79	20.15	gi|16757994	pyruvate kinase isozymes M1/M2 [Rattus norvegicus]	Rattus norvegicus	9	0.679204	0.500005
105	16.02	16	16.31	14.18	13.62	gi|189011620	fibulin-1 precursor [Rattus norvegicus]	Rattus norvegicus	8	0.981748	0.945663
106	16	16.1	30.65	30.39	30.39	gi|15011857	selenoprotein P precursor [Rattus norvegicus]	Rattus norvegicus	16	0.18197	0.0637907
107	15.75	15.79	26.48	23.73	23.73	gi|81884843	RecName: Full=Carboxypeptidase Q; AltName: Full=Hematopoietic lineage switch 2 related protein; Short=Hls2-rp; AltName: Full=Liver annexin-like protein 1; Short=LAL-1; AltName: Full=Plasma glutamate carboxypeptidase; Flags: Precursor	Rattus norvegicus	11	0.824138	0.461617
108	15.45	15.48	46.58	40.17	38.03	gi|68534280	LOC500183 protein [Rattus norvegicus]	Rattus norvegicus	64	2.53513	0.0266608
109	14.7	35.02	31.79	27.31	25.73	gi|47575877	complement C2 precursor [Rattus norvegicus]	Rattus norvegicus	20	0.972747	0.460961
110	14.12	14.12	55.49	55.49	55.49	gi|157817131	complement component C8 gamma chain [Rattus norvegicus]	Rattus norvegicus	10	0.505825	0.449357
111	14.02	14.03	34.39	30.35	26.59	gi|71043608	CD5 antigen-like precursor [Rattus norvegicus]	Rattus norvegicus	10	1.6293	0.431181
112	13.69	44.76	50.29	49.51	48.54	gi|13358878	histidine-rich glycoprotein 2 [Rattus norvegicus]	Rattus norvegicus	62	1.01859	0.909437
113	13.58	13.61	83.67	80.95	76.87	gi|333033763	transthyretin precursor [Rattus norvegicus]	Rattus norvegicus	32	1.2942	0.903244
114	13.53	13.57	52.63	52.63	51.05	gi|89258021	immunoglobulin lambda light chain [Rattus norvegicus]	Rattus norvegicus	11	2.12814	0.382426
115	13.48	13.61	13.9	12.71	11.64	gi|171846774	Phosphorylase, glycogen, muscle [Rattus norvegicus]	Rattus norvegicus	9	4.87528	0.298711
116	13.26	13.29	15.31	13.33	13.33	gi|157823757	periostin precursor [Rattus norvegicus]	Rattus norvegicus	8	0.816582	0.627833
117	13.07	15.34	26.52	21.05	18.02	gi|149057627	coagulation factor X [Rattus norvegicus]	Rattus norvegicus	11	0.654636	0.101448
118	12.92	12.98	32.55	31.21	29.19	gi|392347420	PREDICTED: uncharacterized protein LOC502795 [Rattus norvegicus]	Rattus norvegicus	14	1.24738	0.594744
119	12.58	14.48	18.48	17.55	15.94	gi|47087085	keratin, type I cytoskeletal 17 [Rattus norvegicus]	Rattus norvegicus	9	0.831764	0.727927
120	12.31	14.36	21.65	18.61	14.5	gi|281604082	coagulation factor IX precursor [Rattus norvegicus]	Rattus norvegicus	9	0.608135	0.0647006
121	12.24	252.7	96.51	94.98	94.76	gi|149033753	albumin, isoform CRA_a [Rattus norvegicus]	Rattus norvegicus	1531	0.879023	0.824373
122	12.16	12.17	36.18	36.18	36.18	gi|6981420	anionic trypsin-1 precursor [Rattus norvegicus]	Rattus norvegicus	153	1.52757	0.893404
123	12.1	29.16	59.38	56.92	56.92	gi|323520058	immunoglobulin gamma-1 heavy chain constant region [Rattus norvegicus]	Rattus norvegicus	82	1.15878	0.715551
124	12.1	12.14	21.23	18.26	16.89	gi|392333742	PREDICTED: vitamin K-dependent protein Z [Rattus norvegicus]	Rattus norvegicus	8	0.524807	0.249697
125	12.04	12.07	22	19	16.6	gi|157820363	vascular non-inflammatory molecule 3 precursor [Rattus norvegicus]	Rattus norvegicus	6	2.0893	0.147542
126	11.58	11.79	54.55	54.55	54.55	gi|6978521	apolipoprotein C-I precursor [Rattus norvegicus]	Rattus norvegicus	24	0.222844	0.0223708
128	11.14	11.6	40.38	34.07	31.59	gi|202837	aldolase A [Rattus norvegicus]	Rattus norvegicus	10	3.7325	0.387018
129	10.94	11.64	22.26	22.26	22.26	gi|298231182	insulin-like growth factor-binding protein 3 precursor [Rattus norvegicus]	Rattus norvegicus	8	0.937562	0.96103
130	10.71	11.09	76.47	76.47	71.57	gi|6978517	apolipoprotein A-II preproprotein [Rattus norvegicus]	Rattus norvegicus	15	0.529663	0.185625
131	10.48	198.01	68.02	62.15	59.6	gi|50657404	murinoglobulin-2 precursor [Rattus norvegicus]	Rattus norvegicus	818	0.534564	0.303786
132	10.18	10.18	17.08	17.08	13.82	gi|58293772	alpha-amylase 1 precursor [Rattus norvegicus]	Rattus norvegicus	5	1.19124	0.174094
133	9.76	24.19	31.3	31.04	29.77	gi|392332782	PREDICTED: complement factor H-like [Rattus norvegicus]	Rattus norvegicus	17	1	0.973835
134	9.53	9.56	75.26	75.26	75.26	gi|145553986	apolipoprotein C-II precursor [Rattus norvegicus]	Rattus norvegicus	16	0.337287	0.704398
135	9.39	9.47	43.16	40.53	40.53	gi|9506391	apolipoprotein M precursor [Rattus norvegicus]	Rattus norvegicus	9	0.801678	0.727049
136	9.35	9.41	39.3	35.32	35.32	gi|158187535	retinol-binding protein 4 precursor [Rattus norvegicus]	Rattus norvegicus	13	0.928966	0.744128
137	9.12	9.17	15.26	14.55	10.41	gi|7688073	mannose-binding protein associated serine protease-1 [Rattus norvegicus]	Rattus norvegicus	6	1.08643	0.776573
138	8.87	8.92	19.1	16.42	16.42	gi|56961645	ficolin-1 precursor [Rattus norvegicus]	Rattus norvegicus	5	1.0666	0.708771
139	8.82	8.92	22.6	19.04	16.01	gi|55742713	extracellular matrix protein 1 precursor [Rattus norvegicus]	Rattus norvegicus	9	1.02802	0.513233
140	8.61	8.63	44.87	38.4	36.12	gi|149034639	complement factor D (adipsin), isoform CRA_b [Rattus norvegicus]	Rattus norvegicus	6	1.08643	0.695768
141	8.26	8.31	31.62	28.85	27.27	gi|149024327	complement component 1, q subcomponent, beta polypeptide, isoform CRA_b [Rattus norvegicus]	Rattus norvegicus	9	0.49204	0.181613
142	8.22	15.08	70.55	67.81	63.7	gi|802111	zero beta-globin [Rattus norvegicus]	Rattus norvegicus	20	2.83139	0.146843
143	7.93	10.01	18.58	11.03	8.939	gi|13242239	hepatocyte growth factor-like protein precursor [Rattus norvegicus]	Rattus norvegicus	5	0.903649	0.622738
144	7.7	7.72	74.63	74.63	74.63	gi|149034289	rCG21048 [Rattus norvegicus]	Rattus norvegicus	6	0.83946	0.71933
145	7.43	7.47	6.806	6.185	5.409	gi|392339909	PREDICTED: uncharacterized protein LOC679818 [Rattus norvegicus]	Rattus norvegicus	6	0.862979	0.236476
146	7.42	7.44	42.62	42.62	42.62	gi|149034301	rCG64219 [Rattus norvegicus]	Rattus norvegicus	6	0.870964	0.417298
147	7.24	7.27	9.29	7.787	6.831	gi|57012728	RecName: Full=Coagulation factor XIII A chain; Short=Coagulation factor XIIIa; AltName: Full=Protein-glutamine gamma-glutamyltransferase A chain; AltName: Full=Transglutaminase A chain; Flags: Precursor	Rattus norvegicus	4	1.02802	0.63115
148	6.94	6.97	9.595	7.113	4.88	gi|25742617	epidermal growth factor receptor precursor [Rattus norvegicus]	Rattus norvegicus	6	0.83946	0.136677
149	6.92	6.99	8.941	7.137	4.784	gi|149023319	attractin, isoform CRA_a [Rattus norvegicus]	Rattus norvegicus	6	2.31206	0.0395854
150	6.8	13.72	31.39	31.39	28.1	gi|112984278	complement factor H-related protein 1 precursor [Rattus norvegicus]	Rattus norvegicus	14	0.366438	0.0801935
151	6.78	6.8	18.47	18.15	14.65	gi|81883123	RecName: Full=Fibrinogen-like protein 1; Flags: Precursor	Rattus norvegicus	4	1.49968	0.881571
152	6.78	6.8	34.29	30.61	28.98	gi|56606098	complement C1q subcomponent subunit C precursor [Rattus norvegicus]	Rattus norvegicus	11	0.642688	0.414172
153	6.56	6.57	56.9	50.86	50.86	gi|149034299	rCG21088 [Rattus norvegicus]	Rattus norvegicus	4	1.65959	0.323363
154	6.41	6.43	52	51	51	gi|402534546	apolipoprotein C-III precursor [Rattus norvegicus]	Rattus norvegicus	31	0.501187	0.470493
155	6.3	6.32	19.79	18.53	14.11	gi|149042913	rCG32401, isoform CRA_b [Rattus norvegicus]	Rattus norvegicus	6	0.946237	0.543755
156	6.26	13.17	50.48	43.27	43.27	gi|89258023	immunoglobulin lambda light chain [Rattus norvegicus]	Rattus norvegicus	18	1.72187	0.55302
157	6.17	6.23	20.16	16.28	14.34	gi|62198215	C4b-binding protein beta chain precursor [Rattus norvegicus]	Rattus norvegicus	6	0.457088	0.073799
158	6.15	6.16	20.08	20.08	20.08	gi|6981568	extracellular superoxide dismutase [Cu-Zn] precursor [Rattus norvegicus]	Rattus norvegicus	5	1.61436	0.416131
159	6.04	6.05	7.339	7.339	5.657	gi|25742763	78 kDa glucose-regulated protein precursor [Rattus norvegicus]	Rattus norvegicus	3	0.685488	0.520562
160	6.02	6.02	46.32	46.32	46.32	gi|554445	immunoglobulin heavy chain [Rattus norvegicus]	Rattus norvegicus	6	1.40605	0.66014
161	6	24.47	96.6	94.56	90.48	gi|55825	unnamed protein product [Rattus norvegicus]	Rattus norvegicus	34	2.42103	0.256077
162	6	10	65.93	65.93	65.93	gi|7650282	immunoglobulin kappa light chain variable region [Rattus norvegicus]	Rattus norvegicus	13	12.942	0.0302506
163	6	8.66	17.44	14.08	10.72	gi|120474989	keratin, type II cytoskeletal 1 [Rattus norvegicus]	Rattus norvegicus	16	0.452898	0.0960323
164	6	6	23.58	21.54	21.54	gi|157822923	trypsin V-A precursor [Rattus norvegicus]	Rattus norvegicus	5	1	0.690676
165	6	6	34.26	26.85	26.85	gi|56435	IGF-IA precursor [Rattus norvegicus]	Rattus norvegicus	3	0.515229	0.344823
166	5.92	6.02	9.563	9.563	8.108	gi|68565352	RecName: Full=Multiple inositol polyphosphate phosphatase 1; AltName: Full=2,3-bisphosphoglycerate 3-phosphatase; Short=2,3-BPG phosphatase; AltName: Full=Inositol (1,3,4,5)-tetrakisphosphate 3-phosphatase; Short=Ins(1,3,4,5)P(4) 3-phosphatase; Flags: Precursor	Rattus norvegicus	3	0.226986	0.476957
167	5.9	6.05	34.87	29.83	22.27	gi|61098193	mannose-binding protein A precursor [Rattus norvegicus]	Rattus norvegicus	6	0.954993	0.672087
168	5.87	5.94	31.53	27.03	27.03	gi|643606	NGF-binding Ig kappa chain, partial [Rattus norvegicus]	Rattus norvegicus	4	1.09648	0.722207
169	5.85	5.92	13.46	13.46	13.46	gi|9506445	carbonic anhydrase 2 [Rattus norvegicus]	Rattus norvegicus	3	0.704693	0.465962
170	5.81	5.94	25.74	20.79	20.79	gi|392342149	PREDICTED: tetranectin-like [Rattus norvegicus]	Rattus norvegicus	4	0.452898	0.225976
172	5.73	5.84	64.58	56.25	51.04	gi|7650272	immunoglobulin kappa light chain variable region [Rattus norvegicus]	Rattus norvegicus	6	0.685488	0.515423
173	5.4	5.46	20.08	20.08	18.03	gi|21426809	adiponectin precursor [Rattus norvegicus]	Rattus norvegicus	4	1.10662	0.622237
174	5.37	5.43	2.509	2.509	2.151	gi|392347136	PREDICTED: collagen alpha-2(I) chain-like isoform 2 [Rattus norvegicus]	Rattus norvegicus	3	0.685488	0.29758
175	5.3	5.38	29.03	29.03	25	gi|157821489	apolipoprotein C-IV precursor [Rattus norvegicus]	Rattus norvegicus	3	0.319154	0.0552009
176	5.01	5.06	34.48	34.48	34.48	gi|149034305	rCG21082 [Rattus norvegicus]	Rattus norvegicus	5	2.85759	0.225998
177	4.97	91.34	67.41	67.41	61.1	gi|46237594	B-factor, properdin [Rattus norvegicus]	Rattus norvegicus	114	1.18032	0.954774
178	4.94	5.02	14.9	12.94	12.94	gi|57164117	apolipoprotein N precursor [Rattus norvegicus]	Rattus norvegicus	4	1.04713	0.677011
179	4.93	4.98	27.73	23.53	19.33	gi|7549746	beta-2-microglobulin precursor [Rattus norvegicus]	Rattus norvegicus	6	1.01859	0.786455
180	4.84	4.92	7.959	5.21	5.21	gi|77020250	proprotein convertase subtilisin/kexin type 9 precursor [Rattus norvegicus]	Rattus norvegicus	4	0.990832	0.946152
181	4.76	4.82	23.26	23.26	23.26	gi|479224	Ig kappa chain precursor - rat (fragment)	Rattus norvegicus	6	1.55597	0.530233
182	4.6	4.63	12.92	11.07	11.07	gi|6981088	insulin-like growth factor-binding protein 5 precursor [Rattus norvegicus]	Rattus norvegicus	3	0.758578	0.61705
183	4.55	4.62	11.29	11.29	9.677	gi|270483883	phospholipid transfer protein precursor [Rattus norvegicus]	Rattus norvegicus	4	0.711214	0.191277
184	4.51	4.54	35	25.71	25.71	gi|149066014	parvalbumin, isoform CRA_b [Rattus norvegicus]	Rattus norvegicus	3	0.870964	0.274435
185	4.49	6.83	10.04	10.04	10.04	gi|48040428	hyaluronan-binding protein 2 precursor [Rattus norvegicus]	Rattus norvegicus	6	1.19124	0.210979
186	4.44	4.47	23.53	23.53	23.53	gi|149027664	rCG64161 [Rattus norvegicus]	Rattus norvegicus	3	3.98107	0.22719
187	4.42	4.45	14.42	12.36	9.611	gi|149021389	coagulation factor XI, isoform CRA_a [Rattus norvegicus]	Rattus norvegicus	4	0.887156	0.84497
188	4.35	4.37	6.775	4.768	3.764	gi|157822919	neutral alpha-glucosidase AB [Rattus norvegicus]	Rattus norvegicus	3	1.07647	0.443961
189	4.26	4.28	30.38	30.38	25.95	gi|204891	immunoglobulin heavy chain, partial [Rattus norvegicus]	Rattus norvegicus	4	1.83654	0.247304
190	4.24	4.25	15.75	15.75	15.75	gi|27752333	immunoglobulin delta heavy chain secreted form [Rattus norvegicus]	Rattus norvegicus	4	1.8197	0.0493794
191	4.15	4.22	36.52	36.52	36.52	gi|149037312	rCG53365 [Rattus norvegicus]	Rattus norvegicus	3	0.972747	0.832386
192	4.03	4.03	18.37	18.37	13.47	gi|56606082	complement C1q subcomponent subunit A precursor [Rattus norvegicus]	Rattus norvegicus	3	0.654636	0.330739
193	4.01	4.01	4.542	4.542	4.198	gi|2894106	Collagen alpha1 [Rattus norvegicus]	Rattus norvegicus	5	0.772681	0.168462
194	4.01	4.01	7.557	6.297	5.29	gi|293344700	PREDICTED: gastric triacylglycerol lipase-like [Rattus norvegicus]	Rattus norvegicus	2	0.125893	0.123874
195	4	22.41	34.69	34.69	34.69	gi|392349258	PREDICTED: N-acetylmuramoyl-L-alanine amidase [Rattus norvegicus]	Rattus norvegicus	18	1.57036	0.44826
196	4	8	54.95	54.95	54.95	gi|7650286	immunoglobulin kappa light chain variable region [Rattus norvegicus]	Rattus norvegicus	10	1.87068	0.34947
198	4	4	24.21	23.16	23.16	gi|6900734	immunoglobulin heavy chain variable region [Rattus norvegicus]	Rattus norvegicus	5	1.48594	0.680709
199	4	4	9.735	8.26	8.26	gi|82830420	cathepsin B preproprotein [Rattus norvegicus]	Rattus norvegicus	2	0.751623	0.499251
200	4	4	15.34	12.27	12.27	gi|61740621	retinoic acid receptor responder protein 2 precursor [Rattus norvegicus]	Rattus norvegicus	2	3.66438	0.985224
202	4	4	20.41	20.41	20.41	gi|9910536	ribonuclease 4 precursor [Rattus norvegicus]	Rattus norvegicus	2	1.55597	0.457316
203	4	4	20.69	20.69	20.69	gi|92405	Ig lambda chain precursor V region - rat	Rattus norvegicus	2	3.49945	0.620025
204	4	4	22.83	22.83	22.83	gi|736290	unnamed protein product [Rattus norvegicus]	Rattus norvegicus	2	1.30617	0.607987
205	3.68	3.73	3.907	2.329	2.029	gi|8394544	xanthine dehydrogenase/oxidase [Rattus norvegicus]	Rattus norvegicus	2	1.18032	0.696179
206	3.61	10.32	18.88	16.02	12.02	gi|20271387	complement factor H-related protein [Rattus norvegicus]	Rattus norvegicus	12	2.26986	0.980155
207	3.59	3.65	29.91	29.91	29.91	gi|149027663	rCG47024 [Rattus norvegicus]	Rattus norvegicus	4	1.28233	0.693752
208	3.53	11.26	16.2	12.26	10.22	gi|57114290	keratin, type II cytoskeletal 2 epidermal [Rattus norvegicus]	Rattus norvegicus	10	0.313329	0.177398
210	3.47	3.51	5.182	4.223	3.455	gi|58865670	biotinidase precursor [Rattus norvegicus]	Rattus norvegicus	2	0.928966	0.562893
211	3.36	3.41	17.73	15.23	12.27	gi|158262015	phosphatidylcholine-sterol acyltransferase precursor [Rattus norvegicus]	Rattus norvegicus	4	0.322107	0.211179
212	3.28	3.36	1.667	1.667	0.545	gi|405113061	antigen KI-67 [Rattus norvegicus]	Rattus norvegicus	2	4.74242	0.0458682
214	3.17	5.84	31.97	31.97	31.97	gi|149027662	rCG64160 [Rattus norvegicus]	Rattus norvegicus	5	2.70396	0.236579
215	3.14	5.28	3.015	2.01	2.01	gi|149023398	rCG26434, isoform CRA_a [Rattus norvegicus]	Rattus norvegicus	5	0.972747	0.980173
217	3.09	19.32	40.28	40.28	38.19	gi|4379409	Ig heavy chain VDJh2 region [Rattus norvegicus]	Rattus norvegicus	28	3.34195	0.173555
218	2.99	3.14	8.373	8.373	8.373	gi|392343394	PREDICTED: thyroxine-binding globulin [Rattus norvegicus]	Rattus norvegicus	4	1	0.99157
219	2.69	2.77	9.51	6.916	5.476	gi|392355269	PREDICTED: ICOS ligand-like [Rattus norvegicus]	Rattus norvegicus	4	1.19124	0.950635
220	2.68	4.81	23.26	23.26	20.93	gi|187469128	Unknown (protein for MGC:188922) [Rattus norvegicus]	Rattus norvegicus	3	0.724436	0.551624
221	2.65	2.72	10.06	10.06	10.06	gi|149033720	immunoglobulin joining chain [Rattus norvegicus]	Rattus norvegicus	2	1.01859	0.958103
222	2.55	2.57	9.222	6.691	3.978	gi|298231229	sulfated glycoprotein 1 isoform D preproprotein [Rattus norvegicus]	Rattus norvegicus	2	3.53183	0.190289
223	2.54	2.56	7.203	7.203	7.203	gi|392346271	PREDICTED: uncharacterized protein LOC100910675 [Rattus norvegicus]	Rattus norvegicus	2	1.22462	0.774952
224	2.53	2.55	11.26	8.442	7.143	gi|5163368	chromogranin A precursor [Rattus norvegicus]	Rattus norvegicus	3	1.83654	0.159656
225	2.51	2.8	17.2	17.2	17.2	gi|392340069	PREDICTED: Ig kappa chain V19-17-like [Rattus norvegicus]	Rattus norvegicus	4	2.88403	0.149292
226	2.46	2.48	8.943	7.927	4.878	gi|57528238	xaa-Pro dipeptidase [Rattus norvegicus]	Rattus norvegicus	2	0.744732	0.596014
227	2.24	9.99	17.7	13.27	11.73	gi|57012446	keratin, type I cytoskeletal 42 [Rattus norvegicus]	Rattus norvegicus	7	0.263027	0.182751
228	2.17	3.02	17.04	17.04	17.04	gi|149037292	rCG64257 [Rattus norvegicus]	Rattus norvegicus	3	1.97697	0.239873
229	2.11	15.11	30.75	29.46	24.3	gi|149043182	actin, alpha 1, skeletal muscle, isoform CRA_a [Rattus norvegicus]	Rattus norvegicus	12	1.02802	0.450925
230	2.11	2.11	33.33	33.33	26.67	gi|7650268	immunoglobulin kappa light chain variable region [Rattus norvegicus]	Rattus norvegicus	4	1.21339	0.795295
232	2.01	2.01	1.826	0.7481	0.33	gi|40849906	plectin 11 [Rattus norvegicus]	Rattus norvegicus	2	1.41906	0.340901
235	2	280.34	80.09	76.71	75.36	gi|407970992	alpha-1-inhibitor 3 precursor [Rattus norvegicus]	Rattus norvegicus	1083	0.912011	0.99212
236	2	142.33	63.38	61.67	58.88	gi|149049553	alpha-2-macroglobulin, isoform CRA_a [Rattus norvegicus]	Rattus norvegicus	222	5.91562	0.145849
237	2	83.62	79.81	78.87	77.7	gi|205308	alpha-1 major acute phase protein prepeptide, partial [Rattus norvegicus]	Rattus norvegicus	250	0.440555	0.676531
244	2	7.58	12.42	7.867	5.383	gi|40786432	keratin, type II cytoskeletal 8 [Rattus norvegicus]	Rattus norvegicus	8	0.205116	0.342298
245	2	6.37	32.56	29.46	29.46	gi|204706	immunoglobulin light chain [Rattus norvegicus]	Rattus norvegicus	8	1.31826	0.610466
247	2	4.73	13.22	7.971	6.703	gi|293348969	PREDICTED: keratin, type II cytoskeletal 6A-like [Rattus norvegicus]	Rattus norvegicus	7	0.398107	0.25442
249	2	4.03	11.97	11.97	10.68	gi|392332429	PREDICTED: immunoglobulin lambda-like polypeptide 1-like isoform 2 [Rattus norvegicus]	Rattus norvegicus	2	1.11686	0.806947
251	2	4.01	54.1	54.1	48.36	gi|149034318	rCG64221 [Rattus norvegicus]	Rattus norvegicus	3	0.862979	0.785439
252	2	4	8.056	5.079	4.378	gi|204730	ig epsilon heavy chain [Rattus norvegicus]	Rattus norvegicus	4	3.0761	0.390076
253	2	4	22.69	22.69	22.69	gi|149037302	rCG64260 [Rattus norvegicus]	Rattus norvegicus	6	1.10662	0.818969
254	2	4	1.42	1.046	1.046	RRRRRgi|403420604	REVERSED protocadherin 11 X-linked precursor [Rattus norvegicus]	Rattus norvegicus	2	1.03753	0.86281
255	2	2.38	20.17	20.17	20.17	gi|149037009	rCG64255 [Rattus norvegicus]	Rattus norvegicus	4	1.95884	0.524105
257	2	2.04	0.8428	0.4728	0.2878	gi|282154815	baculoviral IAP repeat-containing protein 6 [Rattus norvegicus]	Rattus norvegicus	3	1.08643	0.88356
262	2	2	1.722	1.344	0.756	gi|157822347	histone-lysine N-methyltransferase, H3 lysine-36 and H4 lysine-20 specific [Rattus norvegicus]	Rattus norvegicus	2	1.36773	0.639121
269	2	2	3.482	1.415	1.415	gi|149058255	rCG46553 [Rattus norvegicus]	Rattus norvegicus	2	0.724436	0.79331
302	2	2	1.484	1.484	1.484	gi|189011652	transmembrane protease serine 13 [Rattus norvegicus]	Rattus norvegicus	3	1.11686	0.981795
317	1.89	7.51	8.961	6.314	6.314	gi|57012432	type I keratin KA11 [Rattus norvegicus]	Rattus norvegicus	6	0.483059	0.407699
318	1.89	1.96	3.817	2.748	1.679	gi|75905483	mannosyl-oligosaccharide 1,2-alpha-mannosidase IA [Rattus norvegicus]	Rattus norvegicus	2	0.895365	0.826483
320	1.82	5.94	40.65	40.65	40.65	gi|149037296	rCG64262 [Rattus norvegicus]	Rattus norvegicus	6	1.67494	0.405477
323	1.71	1.89	10.63	9.761	6.941	gi|6981412	vitamin K-dependent protein C precursor [Rattus norvegicus]	Rattus norvegicus	3	0.816582	0.297839
324	1.68	1.78	36.73	36.73	24.49	gi|149043993	rCG27657 [Rattus norvegicus]	Rattus norvegicus	2	1.64437	0.480366
325	1.65	3.3	12.03	11	8.921	gi|37724107	BWK3 [Rattus norvegicus]	Rattus norvegicus	7	0.711214	0.55485
335	1.29	1.41	6.423	3.65	3.65	gi|281332117	transforming growth factor-beta-induced protein ig-h3 precursor [Rattus norvegicus]	Rattus norvegicus	2	0.636796	0.463207
341	1.17	2.52	36.94	29.73	29.73	gi|392346279	PREDICTED: Ig kappa chain V19-17-like, partial [Rattus norvegicus]	Rattus norvegicus	5	1.25893	0.939715
345	1.09	1.16	3.673	2.549	1.049	gi|149035350	similar to KIAA0648 protein (predicted) [Rattus norvegicus]	Rattus norvegicus	2	1.02802	0.788035
349	0.93	15.83	73.94	71.13	67.61	gi|60678292	hemoglobin, alpha 2 [Rattus norvegicus]	Rattus norvegicus	44	2.75423	0.592744
358	0.71	2.88	7.453	6.981	6.038	gi|189181718	proteoglycan 4 precursor [Rattus norvegicus]	Rattus norvegicus	3	0.394457	0.32044
359	0.62	0.64	14.17	14.17	14.17	gi|293358734	PREDICTED: Ig kappa chain V-III region MOPC 63 [Rattus norvegicus]	Rattus norvegicus	3	1.65959	0.590463
360	0.61	10.99	37.14	37.14	37.14	gi|841248	complement C8 beta, partial [Rattus norvegicus]	Rattus norvegicus	6	1.08643	0.852462
361	60.59	61.07	47.24	46.9	42.95	gi|8393899	inter-alpha-trypsin inhibitor heavy chain H3 precursor [Rattus norvegicus]	Rattus norvegicus	115	0.625173	0.0824887
369	0.34	1.05	8.917	8.917	8.917	gi|392339230	PREDICTED: Ig kappa chain V19-17-like [Rattus norvegicus]	Rattus norvegicus	2	1.38038	0.664503
372	0.29	5.39	34.46	34.46	29.94	gi|6689097	MAp19 protein [Rattus norvegicus]	Rattus norvegicus	4	0.912011	0.873433
374	0.28	0.3	4.043	4.043	4.043	gi|33086526	Ab2-011 [Rattus norvegicus]	Rattus norvegicus	2	0.751623	0.606071
375	43.61	67.69	92.31	87.34	80.89	gi|57231	unnamed protein product [Rattus norvegicus]	Rattus norvegicus	208	1	0.652525
375	0.25	2.32	2.8	1.467	1.467	RRRRRgi|300793721	REVERSED serine/threonine-protein kinase tousled-like 2 [Rattus norvegicus]	Rattus norvegicus	2	1.11686	0.882995
377	0.22	0.23	15.38	11.83	10.65	gi|157822527	prdX-deacylase domain-containing protein 1 [Rattus norvegicus]	Rattus norvegicus	2	1.87068	0.350331
379	0.2	9.48	37.09	30.77	28.3	gi|6978487	fructose-bisphosphate aldolase A [Rattus norvegicus]	Rattus norvegicus	8	1.10662	0.818373
389	0.15	0.18	2.688	2.028	1.471	gi|282158051	myosin-11 [Rattus norvegicus]	Rattus norvegicus	4	6.0256	0.037637
398	295.79	295.02	85.73	83.8	81.53	gi|205384	alpha-1-macroglobulin [Rattus norvegicus]	Rattus norvegicus	1081	0.972747	2.39e-08
402	0.09	9.19	35.19	28.76	24.03	gi|204785	Immunoglobulin kappa-chain VJC precursor [Rattus norvegicus]	Rattus norvegicus	54	1.8197	0.424194
407	1.68	1.78	36.73	36.73	24.49	gi|149043993	rCG27657 [Rattus norvegicus]	Rattus norvegicus	2	1.64437	0.480366
422	79.74	79.78	77.86	76.64	76.64	gi|51036655	alpha-1-antiproteinase precursor [Rattus norvegicus]	Rattus norvegicus	312	0.128233	0.000374376
429	0.05	6	8.68	7.414	5.063	gi|57012358	keratin, type II cytoskeletal 73 [Rattus norvegicus]	Rattus norvegicus	8	0.487529	0.442005
430	0.05	2.07	29.58	15.49	4.93	gi|62078447	globin, alpha [Rattus norvegicus]	Rattus norvegicus	2	1.48594	0.488992

## Sheet: Supplementary Table 5
Hulme et al., INVESTIGATION OF THE BLOOD PROTEOME IN RESPONSE TO SPINAL CORD INJURY IN RODENT MODELS. Spinal Cord. 2021
	Supplementary Proteomic Table 5. A protein summary for all the proteins identified by iTRAQ-mass spectrometry analysis of plasma from rodents following a COMPLETE Spinal Cord Injury (SCI) and
	sham injured counterparts. Only protein with a Protein Threshold (Unused ProtScore (conf)) < 0.05 are shown.
	For each protein identified, the corresponding Swiss-Prot Accession number is shown, together with the unused ProtScore (a measurement of all the peptide evidence for a protein that is not better explained by a higher ranking protein),
	the total Protscore (a measure of the total amount of evidence for a detected protein), the protein name as it is given in the Swiss-Prot database and the number of peptides used for the identification.
N	Unused	Total	%Cov	%Cov(50)	%Cov(95)	Accession	Name	Species	Peptides(95%)
1	579.56	579.56	97.04	96.38	96.05	sp|P02770|ALBU_RAT	Serum albumin OS=Rattus norvegicus GN=Alb PE=1 SV=2	RAT	3265
2	493.36	493.27	89.23	86.53	85.85	sp|P14046|A1I3_RAT	Alpha-1-inhibitor 3 OS=Rattus norvegicus GN=A1i3 PE=1 SV=1	RAT	1780
3	408.38	422.62	87.13	86	83.53	sp|Q63041|A1M_RAT	Alpha-1-macroglobulin OS=Rattus norvegicus GN=A1m PE=1 SV=1	RAT	1477
4	352.43	354.35	83.94	81.54	79.62	sp|P01026|CO3_RAT	Complement C3 OS=Rattus norvegicus GN=C3 PE=1 SV=3	RAT	923
5	244.68	244.58	38.35	34.24	30.38	sp|Q7TMA5|APOB_RAT	Apolipoprotein B-100 OS=Rattus norvegicus GN=Apob PE=1 SV=1	RAT	156
6	242.2	242.17	93.7	91.69	90.4	sp|P12346|TRFE_RAT	Serotransferrin OS=Rattus norvegicus GN=Tf PE=1 SV=3	RAT	886
7	185.66	187.54	68.34	67.13	63.1	sp|P08649|CO4_RAT	Complement C4 OS=Rattus norvegicus GN=C4 PE=1 SV=3	RAT	228
8	183.38	183.32	56.56	53.29	52.56	sp|P04937|FINC_RAT	Fibronectin OS=Rattus norvegicus GN=Fn1 PE=1 SV=2	RAT	276
9	130.34	130.33	66.75	65.22	61.89	sp|P06399|FIBA_RAT	Fibrinogen alpha chain OS=Rattus norvegicus GN=Fga PE=1 SV=3	RAT	359
10	128.37	128.36	82.88	80.79	80.79	sp|P14480|FIBB_RAT	Fibrinogen beta chain OS=Rattus norvegicus GN=Fgb PE=1 SV=4	RAT	401
11	124.07	124.06	83.21	81.51	79.56	sp|P17475|A1AT_RAT	Alpha-1-antiproteinase OS=Rattus norvegicus GN=Serpina1 PE=1 SV=2	RAT	428
12	123.6	123.9	76.74	74.35	73.7	sp|P20059|HEMO_RAT	Hemopexin OS=Rattus norvegicus GN=Hpx PE=1 SV=3	RAT	318
13	114.52	445.74	88.57	85.47	83.99	sp|Q03626|MUG1_RAT	Murinoglobulin-1 OS=Rattus norvegicus GN=Mug1 PE=2 SV=1	RAT	1615
14	109.61	109.59	60.15	59.21	58.07	sp|P13635|CERU_RAT	Ceruloplasmin OS=Rattus norvegicus GN=Cp PE=1 SV=3	RAT	207
15	104.57	104.56	84.04	82.92	79.78	sp|P02680|FIBG_RAT	Fibrinogen gamma chain OS=Rattus norvegicus GN=Fgg PE=1 SV=3	RAT	338
16	99.52	99.52	70.44	68.72	67.36	sp|Q01177|PLMN_RAT	Plasminogen OS=Rattus norvegicus GN=Plg PE=2 SV=2	RAT	146
17	95.82	95.82	83.41	73.08	71.63	sp|P05545|SPA3K_RAT	Serine protease inhibitor A3K OS=Rattus norvegicus GN=Serpina3k PE=1 SV=3	RAT	320
18	95.34	95.56	70.23	68.59	65.13	sp|P36953|AFAM_RAT	Afamin OS=Rattus norvegicus GN=Afm PE=2 SV=1	RAT	142
19	85.75	85.72	81.51	79.41	76.89	sp|P04276|VTDB_RAT	Vitamin D-binding protein OS=Rattus norvegicus GN=Gc PE=1 SV=3	RAT	190
20	85.57	85.66	74.19	73.26	72.09	sp|P08932|KNT2_RAT	T-kininogen 2 OS=Rattus norvegicus PE=1 SV=2	RAT	174
21	80.05	80.01	49.94	49.61	48.03	sp|Q63416|ITIH3_RAT	Inter-alpha-trypsin inhibitor heavy chain H3 OS=Rattus norvegicus GN=Itih3 PE=2 SV=1	RAT	142
22	75.18	75.17	94.89	93.75	92.05	sp|P24090|FETUA_RAT	Alpha-2-HS-glycoprotein OS=Rattus norvegicus GN=Ahsg PE=1 SV=2	RAT	243
23	70.8	70.8	89	86.19	84.91	sp|P02651|APOA4_RAT	Apolipoprotein A-IV OS=Rattus norvegicus GN=Apoa4 PE=2 SV=2	RAT	166
24	68.34	69.82	65.64	63.7	60.45	sp|P18292|THRB_RAT	Prothrombin OS=Rattus norvegicus GN=F2 PE=1 SV=1	RAT	78
25	66.12	66.12	86.02	84.47	84.47	sp|P20760|IGG2A_RAT	Ig gamma-2A chain C region OS=Rattus norvegicus GN=Igg-2a PE=1 SV=1	RAT	270
26	65.76	65.99	62.38	58.15	57.52	sp|P14272|KLKB1_RAT	Plasma kallikrein OS=Rattus norvegicus GN=Klkb1 PE=1 SV=1	RAT	49
27	63.96	63.82	83.29	83.29	80.69	sp|P06866|HPT_RAT	Haptoglobin OS=Rattus norvegicus GN=Hp PE=1 SV=3	RAT	193
28	63.73	72.35	78.95	75.84	75.84	sp|P09006|SPA3N_RAT	Serine protease inhibitor A3N OS=Rattus norvegicus GN=Serpina3n PE=1 SV=3	RAT	142
29	61.76	95.24	81.84	75.79	73.12	sp|P05544|SPA3L_RAT	Serine protease inhibitor A3L OS=Rattus norvegicus GN=Serpina3l PE=1 SV=3	RAT	314
30	60.07	61.47	61.71	53.52	52.57	sp|Q99PS8|HRG_RAT	Histidine-rich glycoprotein OS=Rattus norvegicus GN=Hrg PE=2 SV=1	RAT	104
31	59.45	59.5	85.71	85.71	85.71	sp|Q9QX79|FETUB_RAT	Fetuin-B OS=Rattus norvegicus GN=Fetub PE=2 SV=1	RAT	139
32	56.67	56.64	48.33	47.05	46.54	sp|Q68FP1|GELS_RAT	Gelsolin OS=Rattus norvegicus GN=Gsn PE=1 SV=1	RAT	60
33	55.35	55.38	57.01	55.01	54.1	sp|P10959|EST1C_RAT	Carboxylesterase 1C OS=Rattus norvegicus GN=Ces1c PE=1 SV=3	RAT	107
34	54.76	54.79	86.87	82.63	80.31	sp|P04639|APOA1_RAT	Apolipoprotein A-I OS=Rattus norvegicus GN=Apoa1 PE=1 SV=2	RAT	159
35	47.91	47.92	46.38	44.48	43.65	sp|Q8R2H5|PHLD_RAT	Phosphatidylinositol-glycan-specific phospholipase D OS=Rattus norvegicus GN=Gpld1 PE=2 SV=1	RAT	40
36	47.28	51.3	81.68	78.08	78.08	sp|P20761|IGG2B_RAT	Ig gamma-2B chain C region OS=Rattus norvegicus GN=Igh-1a PE=1 SV=1	RAT	131
37	46.76	46.83	48.92	48.01	48.01	sp|Q62930|CO9_RAT	Complement component C9 OS=Rattus norvegicus GN=C9 PE=2 SV=1	RAT	66
38	46.5	46.62	81.09	80.45	74.68	sp|P02650|APOE_RAT	Apolipoprotein E OS=Rattus norvegicus GN=Apoe PE=1 SV=2	RAT	99
39	46.39	48.58	47.02	46.03	43.87	sp|Q9WUW3|CFAI_RAT	Complement factor I OS=Rattus norvegicus GN=Cfi PE=2 SV=1	RAT	53
40	44.28	44.27	51.59	50.6	49.6	sp|Q6P734|IC1_RAT	Plasma protease C1 inhibitor OS=Rattus norvegicus GN=Serping1 PE=2 SV=1	RAT	45
41	40.95	58.02	54.62	52.27	49.77	sp|P08934|KNG1_RAT	Kininogen-1 OS=Rattus norvegicus GN=Kng1 PE=2 SV=1	RAT	100
42	40.39	40.54	36.4	32.23	30.3	sp|Q811M5|CO6_RAT	Complement component C6 OS=Rattus norvegicus GN=C6 PE=2 SV=1	RAT	36
43	38.78	38.78	72.39	72.39	72.39	sp|P55159|PON1_RAT	Serum paraoxonase/arylesterase 1 OS=Rattus norvegicus GN=Pon1 PE=1 SV=3	RAT	52
44	37.44	37.41	100	100	97.17	sp|P01835|KACB_RAT	Ig kappa chain C region, B allele OS=Rattus norvegicus PE=1 SV=1	RAT	184
45	35.93	35.91	45.33	42.78	40.07	sp|P55314|CO8B_RAT	Complement component C8 beta chain OS=Rattus norvegicus GN=C8b PE=2 SV=2	RAT	31
46	35.72	48.34	65.05	61.89	60.44	sp|Q63556|SPA3M_RAT	Serine protease inhibitor A3M (Fragment) OS=Rattus norvegicus GN=Serpina3m PE=2 SV=1	RAT	85
47	34.55	34.57	47.73	45.2	44.19	sp|P31211|CBG_RAT	Corticosteroid-binding globulin OS=Rattus norvegicus GN=Serpina6 PE=1 SV=2	RAT	49
48	33.35	33.39	70.37	61.62	56.23	sp|P26644|APOH_RAT	Beta-2-glycoprotein 1 OS=Rattus norvegicus GN=Apoh PE=2 SV=2	RAT	51
49	32	32.07	38.35	37.46	31.9	sp|Q63514|C4BPA_RAT	C4b-binding protein alpha chain OS=Rattus norvegicus GN=C4bpa PE=2 SV=1	RAT	19
50	31.36	31.37	43.04	40.43	40.43	sp|P48199|CRP_RAT	C-reactive protein OS=Rattus norvegicus GN=Crp PE=1 SV=1	RAT	80
51	30.91	33.17	44.48	40.84	38.08	sp|Q6P6T1|C1S_RAT	Complement C1s subcomponent OS=Rattus norvegicus GN=C1s PE=2 SV=2	RAT	20
52	30.62	30.72	30.92	30.08	30.08	sp|D3ZTE0|FA12_RAT	Coagulation factor XII OS=Rattus norvegicus GN=F12 PE=2 SV=1	RAT	25
53	30.14	30.14	42.51	41.61	40.04	sp|P05371|CLUS_RAT	Clusterin OS=Rattus norvegicus GN=Clu PE=1 SV=2	RAT	53
54	29.77	29.83	43.42	39.25	35.28	sp|Q64268|HEP2_RAT	Heparin cofactor 2 OS=Rattus norvegicus GN=Serpind1 PE=2 SV=1	RAT	27
55	28.5	28.54	56.02	50.98	48.36	sp|Q9EQV8|CBPN_RAT	Carboxypeptidase N catalytic chain OS=Rattus norvegicus GN=Cpn1 PE=2 SV=1	RAT	28
56	27.29	27.3	42.14	40.88	38.16	sp|P01015|ANGT_RAT	Angiotensinogen OS=Rattus norvegicus GN=Agt PE=1 SV=1	RAT	37
57	26.7	26.7	95.24	95.24	95.24	sp|P02091|HBB1_RAT	Hemoglobin subunit beta-1 OS=Rattus norvegicus GN=Hbb PE=1 SV=3	RAT	51
58	26.46	26.52	60.53	60.27	54.67	sp|P63259|ACTG_RAT	Actin, cytoplasmic 2 OS=Rattus norvegicus GN=Actg1 PE=1 SV=1	RAT	25
58	0	26.52	60.53	60.27	54.67	sp|P60711|ACTB_RAT	Actin, cytoplasmic 1 OS=Rattus norvegicus GN=Actb PE=1 SV=1	RAT	25
59	26.06	48.64	33.76	24.93	22.42	sp|P06238|A2MG_RAT	Alpha-2-macroglobulin OS=Rattus norvegicus GN=A2m PE=2 SV=2	RAT	86
60	25.53	25.59	42.89	41.28	38.76	sp|Q62975|ZPI_RAT	Protein Z-dependent protease inhibitor OS=Rattus norvegicus GN=Serpina10 PE=2 SV=2	RAT	30
61	25.12	25.09	37.91	36.97	28.67	sp|Q9EQV9|CBPB2_RAT	Carboxypeptidase B2 OS=Rattus norvegicus GN=Cpb2 PE=2 SV=1	RAT	20
62	24.49	24.5	49.66	45.95	45.95	sp|Q63678|ZA2G_RAT	Zinc-alpha-2-glycoprotein OS=Rattus norvegicus GN=Azgp1 PE=2 SV=1	RAT	23
63	24.21	24.3	19.01	15.4	13.37	sp|P22985|XDH_RAT	Xanthine dehydrogenase/oxidase OS=Rattus norvegicus GN=Xdh PE=1 SV=3	RAT	14
64	24.09	24.09	49.15	41.53	36.23	sp|Q6IRK9|CBPQ_RAT	Carboxypeptidase Q OS=Rattus norvegicus GN=Cpq PE=1 SV=1	RAT	18
65	24.08	24.11	51.86	44.99	40.69	sp|Q64240|AMBP_RAT	Protein AMBP OS=Rattus norvegicus GN=Ambp PE=1 SV=1	RAT	40
66	23.82	23.9	34.16	31.85	28.65	sp|Q62894|ECM1_RAT	Extracellular matrix protein 1 OS=Rattus norvegicus GN=Ecm1 PE=2 SV=2	RAT	19
67	23.81	23.94	33.06	28.28	23.5	sp|O08619|F13A_RAT	Coagulation factor XIII A chain OS=Rattus norvegicus GN=F13a1 PE=2 SV=3	RAT	18
68	22.68	299.93	75.69	71.34	69.96	sp|Q6IE52|MUG2_RAT	Murinoglobulin-2 OS=Rattus norvegicus GN=Mug2 PE=1 SV=1	RAT	1138
69	22.56	22.67	15.43	12.57	11.17	sp|Q99J86|ATRN_RAT	Attractin OS=Rattus norvegicus GN=Atrn PE=2 SV=1	RAT	18
70	22.2	22.21	64.39	60	54.15	sp|P02764|A1AG_RAT	Alpha-1-acid glycoprotein OS=Rattus norvegicus GN=Orm1 PE=2 SV=1	RAT	28
71	21.96	85.05	75.12	73.95	72.79	sp|P01048|KNT1_RAT	T-kininogen 1 OS=Rattus norvegicus GN=Map1 PE=1 SV=2	RAT	175
72	20.92	20.96	27.72	21.05	21.05	sp|Q63621|IL1AP_RAT	Interleukin-1 receptor accessory protein OS=Rattus norvegicus GN=Il1rap PE=2 SV=1	RAT	13
73	20.72	22.79	48.33	45.59	45.59	sp|P20762|IGG2C_RAT	Ig gamma-2C chain C region OS=Rattus norvegicus PE=2 SV=1	RAT	38
74	20.22	20.27	73.94	67.61	67.61	sp|P01946|HBA_RAT	Hemoglobin subunit alpha-1/2 OS=Rattus norvegicus GN=Hba1 PE=1 SV=3	RAT	45
75	20.06	20.17	31.67	26.7	24.88	sp|P35859|ALS_RAT	Insulin-like growth factor-binding protein complex acid labile subunit OS=Rattus norvegicus GN=Igfals PE=1 SV=1	RAT	19
76	19.96	20.04	66.85	61.88	57.46	sp|P02761|MUP_RAT	Major urinary protein OS=Rattus norvegicus PE=1 SV=1	RAT	22
77	19.77	19.9	67.98	60.53	56.14	sp|P23680|SAMP_RAT	Serum amyloid P-component OS=Rattus norvegicus GN=Apcs PE=2 SV=2	RAT	31
78	19.29	19.36	76.47	76.47	76.47	sp|P04638|APOA2_RAT	Apolipoprotein A-II OS=Rattus norvegicus GN=Apoa2 PE=2 SV=1	RAT	50
79	18.37	18.39	53.98	49.12	43.81	sp|P23764|GPX3_RAT	Glutathione peroxidase 3 OS=Rattus norvegicus GN=Gpx3 PE=2 SV=2	RAT	36
80	17.32	17.35	26.81	19.2	19.2	sp|Q6IFW6|K1C10_RAT	Keratin, type I cytoskeletal 10 OS=Rattus norvegicus GN=Krt10 PE=2 SV=1	RAT	11
81	17.01	17.01	38.17	34.91	30.77	sp|P51886|LUM_RAT	Lumican OS=Rattus norvegicus GN=Lum PE=2 SV=1	RAT	13
82	16.75	16.78	36.99	36.99	35.62	sp|P15473|IBP3_RAT	Insulin-like growth factor-binding protein 3 OS=Rattus norvegicus GN=Igfbp3 PE=1 SV=2	RAT	13
83	16.64	16.68	83.65	83.65	83.65	sp|P20767|LAC2_RAT	Ig lambda-2 chain C region OS=Rattus norvegicus PE=4 SV=1	RAT	36
84	15.77	15.9	17.93	14.52	13.63	sp|P53813|PROS_RAT	Vitamin K-dependent protein S OS=Rattus norvegicus GN=Pros1 PE=2 SV=1	RAT	13
85	15.25	40.93	64.72	64.72	64.72	sp|P20759|IGHG1_RAT	Ig gamma-1 chain C region OS=Rattus norvegicus PE=1 SV=1	RAT	158
86	14.96	15	26.23	24.68	24.68	sp|P25236|SEPP1_RAT	Selenoprotein P OS=Rattus norvegicus GN=Sepp1 PE=1 SV=2	RAT	15
87	14.29	15.02	35.46	35.46	32.62	sp|P16296|FA9_RAT	Coagulation factor IX (Fragment) OS=Rattus norvegicus GN=F9 PE=2 SV=1	RAT	13
88	13.89	13.98	67.66	67.66	64.18	sp|P04916|RET4_RAT	Retinol-binding protein 4 OS=Rattus norvegicus GN=Rbp4 PE=1 SV=1	RAT	25
89	13.45	14.25	28.01	23.86	22.41	sp|Q63207|FA10_RAT	Coagulation factor X OS=Rattus norvegicus GN=F10 PE=2 SV=1	RAT	18
90	13.17	13.2	43.16	40.53	40.53	sp|P14630|APOM_RAT	Apolipoprotein M OS=Rattus norvegicus GN=Apom PE=1 SV=2	RAT	9
91	12.68	12.73	36.12	36.12	33.84	sp|P32038|CFAD_RAT	Complement factor D OS=Rattus norvegicus GN=Cfd PE=1 SV=2	RAT	10
92	12.61	12.63	54.55	54.55	54.55	sp|P19939|APOC1_RAT	Apolipoprotein C-I OS=Rattus norvegicus GN=Apoc1 PE=2 SV=1	RAT	25
93	12.27	12.33	36.97	31.51	28.15	sp|P19999|MBL1_RAT	Mannose-binding protein A OS=Rattus norvegicus GN=Mbl1 PE=1 SV=1	RAT	11
94	12	12.01	15.04	10.07	10.07	sp|Q9JJS8|MASP2_RAT	Mannan-binding lectin serine protease 2 OS=Rattus norvegicus GN=Masp2 PE=1 SV=2	RAT	6
95	11.25	11.26	86.39	83.67	65.99	sp|P02767|TTHY_RAT	Transthyretin OS=Rattus norvegicus GN=Ttr PE=1 SV=1	RAT	12
96	10.39	10.39	20.33	20.33	20.33	sp|P00762|TRY1_RAT	Anionic trypsin-1 OS=Rattus norvegicus GN=Prss1 PE=1 SV=1	RAT	77
97	10.24	10.37	47.9	47.9	38.66	sp|P07151|B2MG_RAT	Beta-2-microglobulin OS=Rattus norvegicus GN=B2m PE=1 SV=1	RAT	11
98	10.15	10.3	15.23	10.57	10.57	sp|Q6L711|HABP2_RAT	Hyaluronan-binding protein 2 OS=Rattus norvegicus GN=Habp2 PE=2 SV=1	RAT	7
99	10	10	32.67	32.67	31.68	sp|P06759|APOC3_RAT	Apolipoprotein C-III OS=Rattus norvegicus GN=Apoc3 PE=2 SV=2	RAT	19
100	9.54	9.8	35.97	32.02	30.43	sp|P31721|C1QB_RAT	Complement C1q subcomponent subunit B OS=Rattus norvegicus GN=C1qb PE=1 SV=2	RAT	12
101	8.85	8.92	19.09	15.75	11.22	sp|P00689|AMYP_RAT	Pancreatic alpha-amylase OS=Rattus norvegicus GN=Amy2 PE=2 SV=2	RAT	6
102	8.46	8.47	33.76	30.25	27.07	sp|Q5M8C6|FGL1_RAT	Fibrinogen-like protein 1 OS=Rattus norvegicus GN=Fgl1 PE=2 SV=1	RAT	9
103	8.1	8.1	17.26	16.01	11.23	sp|O35217|MINP1_RAT	Multiple inositol polyphosphate phosphatase 1 OS=Rattus norvegicus GN=Minpp1 PE=1 SV=3	RAT	4
104	8.08	8.08	12.72	12.72	10.4	sp|Q68FS4|AMPL_RAT	Cytosol aminopeptidase OS=Rattus norvegicus GN=Lap3 PE=1 SV=1	RAT	4
105	8	8	11.52	9.213	9.213	sp|Q5FVF9|BTD_RAT	Biotinidase OS=Rattus norvegicus GN=Btd PE=2 SV=1	RAT	4
106	7.88	7.9	30.75	24.78	22.09	sp|Q9WTS8|FCN1_RAT	Ficolin-1 OS=Rattus norvegicus GN=Fcn1 PE=2 SV=2	RAT	5
107	7.21	7.21	30.74	27.05	27.05	sp|Q08420|SODE_RAT	Extracellular superoxide dismutase [Cu-Zn] OS=Rattus norvegicus GN=Sod3 PE=1 SV=2	RAT	7
108	6.8	6.81	14.35	9.801	8.239	sp|Q8CHN8|MASP1_RAT	Mannan-binding lectin serine protease 1 OS=Rattus norvegicus GN=Masp1 PE=1 SV=2	RAT	4
109	6.77	6.78	11.37	9.928	6.859	sp|P10960|SAP_RAT	Sulfated glycoprotein 1 OS=Rattus norvegicus GN=Psap PE=1 SV=1	RAT	4
110	6.73	6.79	33.88	33.88	32.24	sp|P31722|C1QC_RAT	Complement C1q subcomponent subunit C OS=Rattus norvegicus GN=C1qc PE=1 SV=2	RAT	10
111	6.61	6.62	18.78	16.73	16.33	sp|P31720|C1QA_RAT	Complement C1q subcomponent subunit A OS=Rattus norvegicus GN=C1qa PE=1 SV=2	RAT	8
112	6.37	6.38	12.8	12.8	10.98	sp|O88201|CLC11_RAT	C-type lectin domain family 11 member A OS=Rattus norvegicus GN=Clec11a PE=2 SV=1	RAT	4
113	6.02	8.03	17.35	9.204	7.434	sp|P16303|CES1D_RAT	Carboxylesterase 1D OS=Rattus norvegicus GN=Ces1d PE=1 SV=2	RAT	9
114	6.01	8.01	12.31	8.796	6.089	sp|P29534|VCAM1_RAT	Vascular cell adhesion protein 1 OS=Rattus norvegicus GN=Vcam1 PE=2 SV=1	RAT	4
115	5.96	6.01	16.7	13.02	10.2	sp|P31394|PROC_RAT	Vitamin K-dependent protein C OS=Rattus norvegicus GN=Proc PE=2 SV=1	RAT	5
116	5.52	5.56	22.48	20.54	18.99	sp|Q63515|C4BPB_RAT	C4b-binding protein beta chain OS=Rattus norvegicus GN=C4bpb PE=2 SV=1	RAT	6
117	5.42	5.43	28.57	28.57	28.57	sp|O55004|RNAS4_RAT	Ribonuclease 4 OS=Rattus norvegicus GN=Rnase4 PE=1 SV=1	RAT	3
118	5.06	5.07	9.633	6.575	6.575	sp|P06761|GRP78_RAT	78 kDa glucose-regulated protein OS=Rattus norvegicus GN=Hspa5 PE=1 SV=1	RAT	4
119	4.75	4.75	7.6	6.267	5.067	sp|Q6IUU3|QSOX1_RAT	Sulfhydryl oxidase 1 OS=Rattus norvegicus GN=Qsox1 PE=1 SV=1	RAT	3
120	4.55	4.56	11.59	8.74	8.74	sp|Q5I0D7|PEPD_RAT	Xaa-Pro dipeptidase OS=Rattus norvegicus GN=Pepd PE=2 SV=1	RAT	5
121	4.51	4.53	15.68	12.5	7.955	sp|P18424|LCAT_RAT	Phosphatidylcholine-sterol acyltransferase OS=Rattus norvegicus GN=Lcat PE=1 SV=1	RAT	3
122	4.48	4.49	9.407	5.789	5.789	sp|P59996|PCSK9_RAT	Proprotein convertase subtilisin/kexin type 9 OS=Rattus norvegicus GN=Pcsk9 PE=1 SV=1	RAT	4
123	4.2	4.2	32.14	28.57	28.57	sp|P62963|PROF1_RAT	Profilin-1 OS=Rattus norvegicus GN=Pfn1 PE=1 SV=2	RAT	3
124	4.15	4.19	12.36	7.196	6.273	sp|Q6IG05|K2C75_RAT	Keratin, type II cytoskeletal 75 OS=Rattus norvegicus GN=Krt75 PE=2 SV=2	RAT	4
125	4.1	6.14	23.25	17.34	8.856	sp|P24594|IBP5_RAT	Insulin-like growth factor-binding protein 5 OS=Rattus norvegicus GN=Igfbp5 PE=1 SV=1	RAT	3
126	4.01	4.15	10.67	5.967	5.244	sp|Q6IG03|K2C73_RAT	Keratin, type II cytoskeletal 73 OS=Rattus norvegicus GN=Krt73 PE=1 SV=1	RAT	3
127	4.01	4.01	9.953	7.346	7.346	sp|Q7TPA5|SPA11_RAT	Serpin A11 OS=Rattus norvegicus GN=Serpina11 PE=2 SV=2	RAT	3
128	4.01	4.01	32.47	32.47	23.38	sp|P08650|CO5_RAT	Complement C5 (Fragment) OS=Rattus norvegicus GN=C5 PE=1 SV=2	RAT	3
129	4	4.01	14.07	7.605	7.605	sp|P18420|PSA1_RAT	Proteasome subunit alpha type-1 OS=Rattus norvegicus GN=Psma1 PE=1 SV=2	RAT	2
130	4	4	4.901	2.252	1.589	sp|Q62825|EXOC3_RAT	Exocyst complex component 3 OS=Rattus norvegicus GN=Exoc3 PE=1 SV=1	RAT	2
131	4	4	5.253	1.876	1.876	sp|P85972|VINC_RAT	Vinculin OS=Rattus norvegicus GN=Vcl PE=1 SV=1	RAT	2
132	4	4	40.14	25.35	25.35	sp|P01805|HVR01_RAT	Ig heavy chain V region IR2 OS=Rattus norvegicus PE=4 SV=1	RAT	8
133	4	4	5.575	4.181	4.181	sp|P12928|KPYR_RAT	Pyruvate kinase isozymes R/L OS=Rattus norvegicus GN=Pklr PE=2 SV=2	RAT	2
133	0	2	9.228	3.013	2.072	sp|P11980|KPYM_RAT	Pyruvate kinase isozymes M1/M2 OS=Rattus norvegicus GN=Pkm PE=1 SV=3	RAT	1
134	4	4	6.625	6.625	6.625	sp|Q62867|GGH_RAT	Gamma-glutamyl hydrolase OS=Rattus norvegicus GN=Ggh PE=1 SV=1	RAT	2
135	4	4	7.921	7.921	7.921	sp|P01883|IGHD_RAT	Ig delta chain C region (Fragment) OS=Rattus norvegicus PE=2 SV=1	RAT	2
136	3.86	3.9	7.11	3.963	2.914	sp|P13596|NCAM1_RAT	Neural cell adhesion molecule 1 OS=Rattus norvegicus GN=Ncam1 PE=1 SV=1	RAT	2
137	3.75	3.8	10.57	4.574	3.785	sp|P24054|SPRL1_RAT	SPARC-like protein 1 OS=Rattus norvegicus GN=Sparcl1 PE=2 SV=1	RAT	2
138	3.68	3.7	6.897	5.071	4.057	sp|O35568|FBLN3_RAT	EGF-containing fibulin-like extracellular matrix protein 1 OS=Rattus norvegicus GN=Efemp1 PE=1 SV=1	RAT	2
139	3.66	3.68	10.05	5.023	5.023	sp|Q4QQV8|CHMP5_RAT	Charged multivesicular body protein 5 OS=Rattus norvegicus GN=Chmp5 PE=2 SV=1	RAT	2
140	3.6	5.21	10.62	5.312	5.312	sp|Q6IFU8|K1C17_RAT	Keratin, type I cytoskeletal 17 OS=Rattus norvegicus GN=Krt17 PE=2 SV=1	RAT	3
140	0	5.34	9.589	6.164	6.164	sp|Q6IFV4|K1C13_RAT	Keratin, type I cytoskeletal 13 OS=Rattus norvegicus GN=Krt13 PE=2 SV=1	RAT	3
140	0	5.21	7.692	5.707	5.707	sp|Q63279|K1C19_RAT	Keratin, type I cytoskeletal 19 OS=Rattus norvegicus GN=Krt19 PE=1 SV=2	RAT	3
140	0	4.87	12.99	5.155	5.155	sp|Q6IFV1|K1C14_RAT	Keratin, type I cytoskeletal 14 OS=Rattus norvegicus GN=Krt14 PE=2 SV=1	RAT	3
140	0	4.5	6.264	5.145	5.145	sp|Q6IFV3|K1C15_RAT	Keratin, type I cytoskeletal 15 OS=Rattus norvegicus GN=Krt15 PE=1 SV=1	RAT	3
140	0	3.55	3.761	3.54	3.54	sp|Q6IFU7|K1C42_RAT	Keratin, type I cytoskeletal 42 OS=Rattus norvegicus GN=Krt42 PE=2 SV=1	RAT	2
140	0	3.18	8.511	3.31	3.31	sp|Q5BJY9|K1C18_RAT	Keratin, type I cytoskeletal 18 OS=Rattus norvegicus GN=Krt18 PE=1 SV=3	RAT	2
140	0	2.39	12.59	3.497	3.497	sp|P25030|K1C20_RAT	Keratin, type I cytoskeletal 20 OS=Rattus norvegicus GN=Krt20 PE=2 SV=2	RAT	2
141	3.59	24.07	95.24	92.52	92.52	sp|P11517|HBB2_RAT	Hemoglobin subunit beta-2 OS=Rattus norvegicus PE=1 SV=2	RAT	43
142	3.55	3.59	17.96	12.65	12.65	sp|P63102|1433Z_RAT	14-3-3 protein zeta/delta OS=Rattus norvegicus GN=Ywhaz PE=1 SV=1	RAT	2
143	3.46	3.52	33.87	29.84	25	sp|P55797|APOC4_RAT	Apolipoprotein C-IV OS=Rattus norvegicus GN=Apoc4 PE=2 SV=2	RAT	5
144	3.29	3.34	10.93	5.949	2.733	sp|Q99376|TFR1_RAT	Transferrin receptor protein 1 (Fragment) OS=Rattus norvegicus GN=Tfrc PE=2 SV=1	RAT	2
145	3.07	3.13	6	3.429	2.857	sp|Q07009|CAN2_RAT	Calpain-2 catalytic subunit OS=Rattus norvegicus GN=Capn2 PE=1 SV=3	RAT	3
146	3.07	3.11	11.22	8.78	8.78	sp|P40112|PSB3_RAT	Proteasome subunit beta type-3 OS=Rattus norvegicus GN=Psmb3 PE=1 SV=1	RAT	2
147	2.88	2.92	33.67	33.67	27.55	sp|P85411|KTDAP_RAT	Keratinocyte differentiation-associated protein OS=Rattus norvegicus GN=Krtdap PE=2 SV=1	RAT	2
148	2.85	2.9	6.813	4.749	4.336	sp|P02454|CO1A1_RAT	Collagen alpha-1(I) chain OS=Rattus norvegicus GN=Col1a1 PE=1 SV=5	RAT	6
149	2.53	2.55	16.09	6.652	4.506	sp|P10354|CMGA_RAT	Chromogranin-A OS=Rattus norvegicus GN=Chga PE=1 SV=1	RAT	2
150	2.53	2.54	5.543	3.002	3.002	RRRRRsp|Q9ESM0|IP6K1_RAT	REVERSED Inositol hexakisphosphate kinase 1 OS=Rattus norvegicus GN=Ip6k1 PE=2 SV=1	RAT	2
151	2.48	2.5	3.673	2.347	1.837	sp|P49744|TSP4_RAT	Thrombospondin-4 OS=Rattus norvegicus GN=Thbs4 PE=2 SV=1	RAT	2
152	2.47	2.5	3.862	2.555	1.307	sp|P0C6C0|SPKAP_RAT	A-kinase anchor protein SPHKAP OS=Rattus norvegicus GN=Sphkap PE=1 SV=1	RAT	2
153	2.4	2.45	10.44	4.121	4.121	sp|P05065|ALDOA_RAT	Fructose-bisphosphate aldolase A OS=Rattus norvegicus GN=Aldoa PE=1 SV=2	RAT	2
154	2.31	2.32	15.69	7.843	7.843	sp|P18422|PSA3_RAT	Proteasome subunit alpha type-3 OS=Rattus norvegicus GN=Psma3 PE=1 SV=3	RAT	2
155	2.17	2.17	16.8	13.93	7.787	sp|P08661|MBL2_RAT	Mannose-binding protein C OS=Rattus norvegicus GN=Mbl2 PE=1 SV=2	RAT	2
156	2.16	2.19	2.453	0.6663	0.6663	RRRRRsp|Q71LX6|XIRP2_RAT	REVERSED Xin actin-binding repeat-containing protein 2 OS=Rattus norvegicus GN=Xirp2 PE=2 SV=1	RAT	3
157	2.15	2.15	5.6	3.8	2.8	sp|P08683|CP2CB_RAT	Cytochrome P450 2C11 OS=Rattus norvegicus GN=Cyp2c11 PE=1 SV=1	RAT	2
158	2.14	2.15	16.15	10.77	5	sp|P27139|CAH2_RAT	Carbonic anhydrase 2 OS=Rattus norvegicus GN=Ca2 PE=1 SV=2	RAT	2
159	2.12	2.13	3.158	3.158	3.158	sp|P25115|DRD5_RAT	D(1B) dopamine receptor OS=Rattus norvegicus GN=Drd5 PE=2 SV=1	RAT	2
159	0	4	5.223	1.241	0.3425	sp|Q02294|CAC1B_RAT	Voltage-dependent N-type calcium channel subunit alpha-1B OS=Rattus norvegicus GN=Cacna1b PE=1 SV=1	RAT	2
159	0	4	3.959	1.377	1.377	sp|B2RYN7|SPAST_RAT	Spastin OS=Rattus norvegicus GN=Spast PE=2 SV=1	RAT	2
159	0	4	1.211	0.7159	0.4405	RRRRRsp|O88658|KIF1B_RAT	REVERSED Kinesin-like protein KIF1B OS=Rattus norvegicus GN=Kif1b PE=1 SV=2	RAT	2
159	0	2.12	3.941	1.97	1.97	RRRRRsp|Q9R0I8|PI42A_RAT	REVERSED Phosphatidylinositol 5-phosphate 4-kinase type-2 alpha OS=Rattus norvegicus GN=Pip4k2a PE=1 SV=1	RAT	2
159	0	2.12	2.885	1.923	1.923	RRRRRsp|O88377|PI42B_RAT	REVERSED Phosphatidylinositol 5-phosphate 4-kinase type-2 beta OS=Rattus norvegicus GN=Pip4k2b PE=1 SV=1	RAT	2
159	0	2.01	2.699	1.35	1.35	RRRRRsp|Q8R4Z9|MFN1_RAT	REVERSED Mitofusin-1 OS=Rattus norvegicus GN=Mfn1 PE=1 SV=1	RAT	2
159	0	2	11.21	5.455	5.455	sp|Q6IE62|PRS45_RAT	Inactive serine protease 45 OS=Rattus norvegicus GN=Prss45 PE=2 SV=1	RAT	3
159	0	2	2.642	1.982	1.321	RRRRRsp|Q8R500|MFN2_RAT	REVERSED Mitofusin-2 OS=Rattus norvegicus GN=Mfn2 PE=1 SV=1	RAT	2
160	2.1	2.11	4.286	2.698	2.698	sp|Q9ESP7|ATS4_RAT	A disintegrin and metalloproteinase with thrombospondin motifs 4 (Fragment) OS=Rattus norvegicus GN=Adamts4 PE=2 SV=2	RAT	2
164	2.01	4.01	3.646	0.418	0.209	sp|Q9JJ79|DYHC2_RAT	Cytoplasmic dynein 2 heavy chain 1 OS=Rattus norvegicus GN=Dync2h1 PE=1 SV=1	RAT	2
165	2.01	2.02	14.54	7.93	7.93	sp|Q9WTT6|GUAD_RAT	Guanine deaminase OS=Rattus norvegicus GN=Gda PE=1 SV=1	RAT	2
171	0	2.32	3.458	2.161	1.441	sp|B1H228|CC114_RAT	Coiled-coil domain-containing protein 114 OS=Rattus norvegicus GN=Ccdc114 PE=2 SV=1	RAT	2
172	2	4.27	8.178	3.717	2.788	sp|Q4KLY0|CEP63_RAT	Centrosomal protein of 63 kDa OS=Rattus norvegicus GN=Cep63 PE=2 SV=1	RAT	3
172	0.01	4.69	6.635	1.429	0.448	sp|P30427|PLEC_RAT	Plectin OS=Rattus norvegicus GN=Plec PE=1 SV=2	RAT	4
173	2	4.15	9.92	4.8	4.8	sp|Q6IMF3|K2C1_RAT	Keratin, type II cytoskeletal 1 OS=Rattus norvegicus GN=Krt1 PE=2 SV=1	RAT	3
174	2	4	4.357	2.837	2.026	sp|Q4V8B3|MED24_RAT	Mediator of RNA polymerase II transcription subunit 24 OS=Rattus norvegicus GN=Med24 PE=2 SV=1	RAT	2
175	2	4	2.36	0.9833	0.9833	sp|Q9R1T9|KCNH4_RAT	Potassium voltage-gated channel subfamily H member 4 OS=Rattus norvegicus GN=Kcnh4 PE=2 SV=1	RAT	2
176	2	3.55	6.721	4.684	4.684	sp|Q6IFX1|K1C24_RAT	Keratin, type I cytoskeletal 24 OS=Rattus norvegicus GN=Krt24 PE=2 SV=1	RAT	3
177	2	2.77	7.039	1.942	1.335	sp|Q02356|AMPD2_RAT	AMP deaminase 2 OS=Rattus norvegicus GN=Ampd2 PE=2 SV=2	RAT	2
178	2	2.49	2.22	1.332	0.5652	RRRRRsp|P04937|FINC_RAT	REVERSED Fibronectin OS=Rattus norvegicus GN=Fn1 PE=1 SV=2	RAT	2
179	2	2.32	2.045	2.045	2.045	RRRRRsp|P28494|MA2A1_RAT	REVERSED Alpha-mannosidase 2 (Fragment) OS=Rattus norvegicus GN=Man2a1 PE=1 SV=1	RAT	2
180	2	2.28	2.452	0.8008	0.5506	sp|Q5TKR9|KAT6A_RAT	Histone acetyltransferase KAT6A OS=Rattus norvegicus GN=Kat6a PE=2 SV=2	RAT	2
196	2	2	12.17	8.115	8.115	sp|Q6P7P5|BZW1_RAT	Basic leucine zipper and W2 domain-containing protein 1 OS=Rattus norvegicus GN=Bzw1 PE=2 SV=1	RAT	2
197	2	2	4.113	2.742	2.437	sp|P47820|ACE_RAT	Angiotensin-converting enzyme OS=Rattus norvegicus GN=Ace PE=2 SV=1	RAT	2
200	2	2	4.617	1.679	1.679	sp|O88761|PSMD1_RAT	26S proteasome non-ATPase regulatory subunit 1 OS=Rattus norvegicus GN=Psmd1 PE=2 SV=1	RAT	6
205	2	2	3.411	1.165	1.165	sp|Q62600|NOS3_RAT	Nitric oxide synthase, endothelial OS=Rattus norvegicus GN=Nos3 PE=1 SV=4	RAT	2
209	2	2	33.03	29.36	29.36	sp|P01681|KVX01_RAT	Ig kappa chain V region S211 OS=Rattus norvegicus PE=1 SV=1	RAT	3
225	2	2	20.92	15.69	15.69	sp|P08025|IGF1_RAT	Insulin-like growth factor I OS=Rattus norvegicus GN=Igf1 PE=1 SV=3	RAT	2
234	2	2	7.375	5.31	5.31	sp|P00787|CATB_RAT	Cathepsin B OS=Rattus norvegicus GN=Ctsb PE=1 SV=2	RAT	2
238	2	2	1.363	1.363	1.363	sp|Q9ES21|SAC1_RAT	Phosphatidylinositide phosphatase SAC1 OS=Rattus norvegicus GN=Sacm1l PE=1 SV=1	RAT	2
253	0	2.32	1.686	0.6897	0.6897	sp|Q0V8T3|CTP5D_RAT	Contactin-associated protein like 5-4 OS=Rattus norvegicus GN=Cntnap5d PE=2 SV=1	RAT	2
255	0	3.85	3.234	1.277	0.9362	sp|Q9QW07|PLCB4_RAT	1-phosphatidylinositol 4,5-bisphosphate phosphodiesterase beta-4 OS=Rattus norvegicus GN=Plcb4 PE=2 SV=2	RAT	2
262	1.68	3.85	7.396	3.55	2.761	sp|P27008|PARP1_RAT	Poly [ADP-ribose] polymerase 1 OS=Rattus norvegicus GN=Parp1 PE=1 SV=4	RAT	2
264	1.59	3.7	5.048	3.001	2.456	RRRRRsp|P82995|HS90A_RAT	REVERSED Heat shock protein HSP 90-alpha OS=Rattus norvegicus GN=Hsp90aa1 PE=1 SV=3	RAT	2
275	1.27	1.59	3.217	1.051	1.051	sp|O88280|SLIT3_RAT	Slit homolog 3 protein OS=Rattus norvegicus GN=Slit3 PE=2 SV=1	RAT	2
276	1.23	3.36	5.809	5.809	5.809	sp|P34064|PSA5_RAT	Proteasome subunit alpha type-5 OS=Rattus norvegicus GN=Psma5 PE=2 SV=1	RAT	2
278	1.17	1.39	7.152	2.159	2.159	sp|Q9QY44|ABCD2_RAT	ATP-binding cassette sub-family D member 2 OS=Rattus norvegicus GN=Abcd2 PE=2 SV=1	RAT	2
279	1.14	1.59	2.828	2.121	1.728	sp|P04157|PTPRC_RAT	Receptor-type tyrosine-protein phosphatase C OS=Rattus norvegicus GN=Ptprc PE=2 SV=2	RAT	2
282	1.01	1.57	4.121	4.121	4.121	sp|P00884|ALDOB_RAT	Fructose-bisphosphate aldolase B OS=Rattus norvegicus GN=Aldob PE=1 SV=2	RAT	2
286	0.83	2.95	2.71	2.065	2.065	sp|Q5XIR4|CCD33_RAT	Coiled-coil domain-containing protein 33 OS=Rattus norvegicus GN=Ccdc33 PE=2 SV=1	RAT	2
295	0.48	0.49	2.894	1.286	1.286	sp|P54275|MSH2_RAT	DNA mismatch repair protein Msh2 OS=Rattus norvegicus GN=Msh2 PE=2 SV=1	RAT	2
296	0.41	1.13	5.357	2.455	1.563	sp|Q62862|MP2K5_RAT	Dual specificity mitogen-activated protein kinase kinase 5 OS=Rattus norvegicus GN=Map2k5 PE=1 SV=1	RAT	2
299	0	0.31	1.793	1.793	1.793	RRRRRsp|P43427|GTR5_RAT	REVERSED Solute carrier family 2, facilitated glucose transporter member 5 OS=Rattus norvegicus GN=Slc2a5 PE=2 SV=1	RAT	2
302	0.25	2.31	1.916	0.5168	0.323	sp|P38650|DYHC1_RAT	Cytoplasmic dynein 1 heavy chain 1 OS=Rattus norvegicus GN=Dync1h1 PE=1 SV=1	RAT	2
303	0.25	0.27	6.867	2.007	0.7924	sp|P21263|NEST_RAT	Nestin OS=Rattus norvegicus GN=Nes PE=1 SV=2	RAT	2
315	0.12	2.16	8.163	2.993	2.041	RRRRRsp|Q63531|KS6A1_RAT	REVERSED Ribosomal protein S6 kinase alpha-1 OS=Rattus norvegicus GN=Rps6ka1 PE=1 SV=1	RAT	2
324	0.09	0.47	6.844	4.943	4.943	sp|Q6AXT4|CC172_RAT	Coiled-coil domain-containing protein 172 OS=Rattus norvegicus GN=Ccdc172 PE=2 SV=1	RAT	2

## Sheet: Supplementary Table 6
Hulme et al., INVESTIGATION OF THE BLOOD PROTEOME IN RESPONSE TO SPINAL CORD INJURY IN RODENT MODELS. Spinal Cord. 2021
	Supplementary Proteomic Table 6. A protein summary for all the proteins identified by iTRAQ-mass spectrometry analysis of plasma from rodents following a complete Spinal Cord Injury (SCI) and
	sham injured counterparts at 14 days post injury. Only proteins with a Protein Threshold (Unused ProtScore (conf)) < 0.05 are and that were detected with 2 or more peptides are included.
	iTRAQ ratios were bias and background corrected. p-values were generated by the ProteinPilot software. EF = error factor (i.e. the 95% confidence error derived from the standard error of the weighted average of log ratios transformed into linear space).
	For each protein identified, the corresponding Swiss-Prot Accession number is shown, together with the unused ProtScore (a measurement of all the peptide evidence for a protein that is not better explained by a higher ranking protein),
	the total Protscore (a measure of the total amount of evidence for a detected protein), the protein name as it is given in the Swiss-Prot database and the number of peptides used for the identification.
N	Unused	Total	%Cov	%Cov(50)	%Cov(95)	Accession	Name	Species	Peptides(95%)	14 day sham:14 day SCI	PVal 14 day sham:14 day SCI	EF 14 day sham:14 day SCI	LowerCI 14 day sham:14 day SCI	UpperCI 14 day sham:14 day SCI
142	3.55	3.59	17.96	12.65	12.65	sp|P63102|1433Z_RAT	14-3-3 protein zeta/delta OS=Rattus norvegicus GN=Ywhaz PE=1 SV=1	RAT	2	0.0679204	0.0338181	32.2107	0.0141906	2.18776
172	2	4.27	8.178	3.717	2.788	sp|Q4KLY0|CEP63_RAT	Centrosomal protein of 63 kDa OS=Rattus norvegicus GN=Cep63 PE=2 SV=1	RAT	3	0.207014	0.299976	6.08135	0.0296483	1.25893
58	26.46	26.52	60.53	60.27	54.67	sp|P63259|ACTG_RAT	Actin, cytoplasmic 2 OS=Rattus norvegicus GN=Actg1 PE=1 SV=1	RAT	25	0.310456	6.6418e-06	1.34276	0.15417	0.416869
38	46.5	46.62	81.09	80.45	74.68	sp|P02650|APOE_RAT	Apolipoprotein E OS=Rattus norvegicus GN=Apoe PE=1 SV=2	RAT	99	0.322107	0.0444831	1.99526	0.194089	0.642688
159	2.12	2.13	3.158	3.158	3.158	sp|P25115|DRD5_RAT	D(1B) dopamine receptor OS=Rattus norvegicus GN=Drd5 PE=2 SV=1	RAT	2	0.337287	0.222448	2.10863	0.161436	0.711214
145	3.07	3.13	6	3.429	2.857	sp|Q07009|CAN2_RAT	Calpain-2 catalytic subunit OS=Rattus norvegicus GN=Capn2 PE=1 SV=3	RAT	3	0.37325	0.228068	2.05116	0.0912011	0.765597
151	2.48	2.5	3.673	2.347	1.837	sp|P49744|TSP4_RAT	Thrombospondin-4 OS=Rattus norvegicus GN=Thbs4 PE=2 SV=1	RAT	2	0.380189	0.258933	1.64437	0.0440555	0.625173
73	20.72	22.79	48.33	45.59	45.59	sp|P20762|IGG2C_RAT	Ig gamma-2C chain C region OS=Rattus norvegicus PE=2 SV=1	RAT	38	0.398107	0.0774118	1.69044	0.325087	0.672977
64	24.09	24.09	49.15	41.53	36.23	sp|Q6IRK9|CBPQ_RAT	Carboxypeptidase Q OS=Rattus norvegicus GN=Cpq PE=1 SV=1	RAT	18	0.420727	0.0493394	1.80302	0.233346	0.758578
173	2	4.15	9.92	4.8	4.8	sp|Q6IMF3|K2C1_RAT	Keratin, type II cytoskeletal 1 OS=Rattus norvegicus GN=Krt1 PE=2 SV=1	RAT	3	0.420727	0.271944	2.0893	0.199526	0.879023
17	95.82	95.82	83.41	73.08	71.63	sp|P05545|SPA3K_RAT	Serine protease inhibitor A3K OS=Rattus norvegicus GN=Serpina3k PE=1 SV=3	RAT	320	0.457088	0.0356755	1.39316	0.369828	0.636796
29	61.76	95.24	81.84	75.79	73.12	sp|P05544|SPA3L_RAT	Serine protease inhibitor A3L OS=Rattus norvegicus GN=Serpina3l PE=1 SV=3	RAT	314	0.465586	0.00750615	1.40605	0.409261	0.654636
37	46.76	46.83	48.92	48.01	48.01	sp|Q62930|CO9_RAT	Complement component C9 OS=Rattus norvegicus GN=C9 PE=2 SV=1	RAT	66	0.465586	0.352289	1.58489	0.394457	0.737904
275	1.27	1.59	3.217	1.051	1.051	sp|O88280|SLIT3_RAT	Slit homolog 3 protein OS=Rattus norvegicus GN=Slit3 PE=2 SV=1	RAT	2	0.474242	0.505082	1.92309	0.0474242	0.912011
7	185.66	187.54	68.34	67.13	63.1	sp|P08649|CO4_RAT	Complement C4 OS=Rattus norvegicus GN=C4 PE=1 SV=3	RAT	228	0.510505	0.034899	1.1695	0.483059	0.597035
42	40.39	40.54	36.4	32.23	30.3	sp|Q811M5|CO6_RAT	Complement component C6 OS=Rattus norvegicus GN=C6 PE=2 SV=1	RAT	36	0.570164	0.0208939	1.39316	0.288403	0.794328
302	0.25	2.31	1.916	0.5168	0.323	sp|P38650|DYHC1_RAT	Cytoplasmic dynein 1 heavy chain 1 OS=Rattus norvegicus GN=Dync1h1 PE=1 SV=1	RAT	2	0.57544	0.327513	2.42103	0.237684	1.39316
25	66.12	66.12	86.02	84.47	84.47	sp|P20760|IGG2A_RAT	Ig gamma-2A chain C region OS=Rattus norvegicus GN=Igg-2a PE=1 SV=1	RAT	270	0.597035	0.510633	1.47231	0.448745	0.879023
102	8.46	8.47	33.76	30.25	27.07	sp|Q5M8C6|FGL1_RAT	Fibrinogen-like protein 1 OS=Rattus norvegicus GN=Fgl1 PE=2 SV=1	RAT	9	0.613762	0.176039	1.52757	0.272898	0.937562
45	35.93	35.91	45.33	42.78	40.07	sp|P55314|CO8B_RAT	Complement component C8 beta chain OS=Rattus norvegicus GN=C8b PE=2 SV=2	RAT	31	0.613762	0.199717	1.48594	0.501187	0.912011
90	13.17	13.2	43.16	40.53	40.53	sp|P14630|APOM_RAT	Apolipoprotein M OS=Rattus norvegicus GN=Apom PE=1 SV=2	RAT	9	0.630957	0.270702	1.35519	0.37325	0.855067
33	55.35	55.38	57.01	55.01	54.1	sp|P10959|EST1C_RAT	Carboxylesterase 1C OS=Rattus norvegicus GN=Ces1c PE=1 SV=3	RAT	107	0.654636	0.160391	1.21339	0.580764	0.794328
54	29.77	29.83	43.42	39.25	35.28	sp|Q64268|HEP2_RAT	Heparin cofactor 2 OS=Rattus norvegicus GN=Serpind1 PE=2 SV=1	RAT	27	0.666807	0.116555	1.2942	0.432514	0.862979
69	22.56	22.67	15.43	12.57	11.17	sp|Q99J86|ATRN_RAT	Attractin OS=Rattus norvegicus GN=Atrn PE=2 SV=1	RAT	18	0.666807	0.183519	1.34276	0.319154	0.895365
118	5.06	5.07	9.633	6.575	6.575	sp|P06761|GRP78_RAT	78 kDa glucose-regulated protein OS=Rattus norvegicus GN=Hspa5 PE=1 SV=1	RAT	4	0.672977	0.216528	1.48594	0.359749	1
282	1.01	1.57	4.121	4.121	4.121	sp|P00884|ALDOB_RAT	Fructose-bisphosphate aldolase B OS=Rattus norvegicus GN=Aldob PE=1 SV=2	RAT	2	0.685488	0.520714	2.0893	0.328095	1.43219
132	4	4	40.14	25.35	25.35	sp|P01805|HVR01_RAT	Ig heavy chain V region IR2 OS=Rattus norvegicus PE=4 SV=1	RAT	8	0.685488	0.628416	1.52757	0.394457	1.04713
56	27.29	27.3	42.14	40.88	38.16	sp|P01015|ANGT_RAT	Angiotensinogen OS=Rattus norvegicus GN=Agt PE=1 SV=1	RAT	37	0.724436	0.628043	1.27057	0.613762	0.92045
279	1.14	1.59	2.828	2.121	1.728	sp|P04157|PTPRC_RAT	Receptor-type tyrosine-protein phosphatase C OS=Rattus norvegicus GN=Ptprc PE=2 SV=2	RAT	2	0.744732	0.603686	2.48886	0.299226	1.85353
209	2	2	33.03	29.36	29.36	sp|P01681|KVX01_RAT	Ig kappa chain V region S211 OS=Rattus norvegicus PE=1 SV=1	RAT	3	0.758578	0.564012	2.0893	0.363078	1.58489
93	12.27	12.33	36.97	31.51	28.15	sp|P19999|MBL1_RAT	Mannose-binding protein A OS=Rattus norvegicus GN=Mbl1 PE=1 SV=1	RAT	11	0.772681	0.429856	1.28233	0.524807	0.990832
40	44.28	44.27	51.59	50.6	49.6	sp|Q6P734|IC1_RAT	Plasma protease C1 inhibitor OS=Rattus norvegicus GN=Serping1 PE=2 SV=1	RAT	45	0.787046	0.351937	1.23595	0.685488	0.972747
72	20.92	20.96	27.72	21.05	21.05	sp|Q63621|IL1AP_RAT	Interleukin-1 receptor accessory protein OS=Rattus norvegicus GN=Il1rap PE=2 SV=1	RAT	13	0.794328	0.0259381	1.27057	0.608135	1.00925
157	2.15	2.15	5.6	3.8	2.8	sp|P08683|CP2CB_RAT	Cytochrome P450 2C11 OS=Rattus norvegicus GN=Cyp2c11 PE=1 SV=1	RAT	2	0.801678	0.603344	1.34276	0.597035	1.07647
53	30.14	30.14	42.51	41.61	40.04	sp|P05371|CLUS_RAT	Clusterin OS=Rattus norvegicus GN=Clu PE=1 SV=2	RAT	53	0.801678	0.716033	1.18032	0.679204	0.946237
26	65.76	65.99	62.38	58.15	57.52	sp|P14272|KLKB1_RAT	Plasma kallikrein OS=Rattus norvegicus GN=Klkb1 PE=1 SV=1	RAT	49	0.816582	0.0566358	1.19124	0.679204	0.972747
123	4.2	4.2	32.14	28.57	28.57	sp|P62963|PROF1_RAT	Profilin-1 OS=Rattus norvegicus GN=Pfn1 PE=1 SV=2	RAT	3	0.824138	0.31398	1.8197	0.452898	1.49968
71	21.96	85.05	75.12	73.95	72.79	sp|P01048|KNT1_RAT	T-kininogen 1 OS=Rattus norvegicus GN=Map1 PE=1 SV=2	RAT	175	0.824138	0.450691	1.28233	0.630957	1.05682
278	1.17	1.39	7.152	2.159	2.159	sp|Q9QY44|ABCD2_RAT	ATP-binding cassette sub-family D member 2 OS=Rattus norvegicus GN=Abcd2 PE=2 SV=1	RAT	2	0.831764	0.729174	2.12814	0.390841	1.77011
112	6.37	6.38	12.8	12.8	10.98	sp|O88201|CLC11_RAT	C-type lectin domain family 11 member A OS=Rattus norvegicus GN=Clec11a PE=2 SV=1	RAT	4	0.83946	0.34942	1.47231	0.559758	1.23595
89	13.45	14.25	28.01	23.86	22.41	sp|Q63207|FA10_RAT	Coagulation factor X OS=Rattus norvegicus GN=F10 PE=2 SV=1	RAT	18	0.83946	0.594005	1.20226	0.698232	1.00925
21	80.05	80.01	49.94	49.61	48.03	sp|Q63416|ITIH3_RAT	Inter-alpha-trypsin inhibitor heavy chain H3 OS=Rattus norvegicus GN=Itih3 PE=2 SV=1	RAT	142	0.847227	0.214448	1.08643	0.794328	0.92045
146	3.07	3.11	11.22	8.78	8.78	sp|P40112|PSB3_RAT	Proteasome subunit beta type-3 OS=Rattus norvegicus GN=Psmb3 PE=1 SV=1	RAT	2	0.862979	0.780738	2.0893	0.413047	1.80302
104	8.08	8.08	12.72	12.72	10.4	sp|Q68FS4|AMPL_RAT	Cytosol aminopeptidase OS=Rattus norvegicus GN=Lap3 PE=1 SV=1	RAT	4	0.870964	0.593182	4.01791	0.21677	3.49945
138	3.68	3.7	6.897	5.071	4.057	sp|O35568|FBLN3_RAT	EGF-containing fibulin-like extracellular matrix protein 1 OS=Rattus norvegicus GN=Efemp1 PE=1 SV=1	RAT	2	0.870964	0.811586	6.48634	0.134276	5.64937
103	8.1	8.1	17.26	16.01	11.23	sp|O35217|MINP1_RAT	Multiple inositol polyphosphate phosphatase 1 OS=Rattus norvegicus GN=Minpp1 PE=1 SV=3	RAT	4	0.879023	0.256168	1.2942	0.672977	1.13763
200	2	2	4.617	1.679	1.679	sp|O88761|PSMD1_RAT	26S proteasome non-ATPase regulatory subunit 1 OS=Rattus norvegicus GN=Psmd1 PE=2 SV=1	RAT	6	0.879023	0.563546	2.0893	0.420727	1.83654
303	0.25	0.27	6.867	2.007	0.7924	sp|P21263|NEST_RAT	Nestin OS=Rattus norvegicus GN=Nes PE=1 SV=2	RAT	2	0.879023	0.811759	2.0893	0.420727	1.83654
60	25.53	25.59	42.89	41.28	38.76	sp|Q62975|ZPI_RAT	Protein Z-dependent protease inhibitor OS=Rattus norvegicus GN=Serpina10 PE=2 SV=2	RAT	30	0.895365	0.509052	1.14815	0.77983	1.02802
119	4.75	4.75	7.6	6.267	5.067	sp|Q6IUU3|QSOX1_RAT	Sulfhydryl oxidase 1 OS=Rattus norvegicus GN=Qsox1 PE=1 SV=1	RAT	3	0.895365	0.840187	2.14783	0.416869	1.92309
35	47.91	47.92	46.38	44.48	43.65	sp|Q8R2H5|PHLD_RAT	Phosphatidylinositol-glycan-specific phospholipase D OS=Rattus norvegicus GN=Gpld1 PE=2 SV=1	RAT	40	0.903649	0.728054	1.11686	0.787046	1.00925
122	4.48	4.49	9.407	5.789	5.789	sp|P59996|PCSK9_RAT	Proprotein convertase subtilisin/kexin type 9 OS=Rattus norvegicus GN=Pcsk9 PE=1 SV=1	RAT	4	0.903649	0.82028	1.23595	0.731139	1.11686
67	23.81	23.94	33.06	28.28	23.5	sp|O08619|F13A_RAT	Coagulation factor XIII A chain OS=Rattus norvegicus GN=F13a1 PE=2 SV=3	RAT	18	0.912011	0.182649	1.18032	0.765597	1.07647
28	63.73	72.35	78.95	75.84	75.84	sp|P09006|SPA3N_RAT	Serine protease inhibitor A3N OS=Rattus norvegicus GN=Serpina3n PE=1 SV=3	RAT	142	0.912011	0.611045	1.1272	0.801678	1.02802
46	35.72	48.34	65.05	61.89	60.44	sp|Q63556|SPA3M_RAT	Serine protease inhibitor A3M (Fragment) OS=Rattus norvegicus GN=Serpina3m PE=2 SV=1	RAT	85	0.912011	0.773054	1.11686	0.809096	1.01859
264	1.59	3.7	5.048	3.001	2.456	RRRRRsp|P82995|HS90A_RAT	REVERSED Heat shock protein HSP 90-alpha OS=Rattus norvegicus GN=Hsp90aa1 PE=1 SV=3	RAT	2	0.912011	0.872907	2.0893	0.436516	1.90546
101	8.85	8.92	19.09	15.75	11.22	sp|P00689|AMYP_RAT	Pancreatic alpha-amylase OS=Rattus norvegicus GN=Amy2 PE=2 SV=2	RAT	6	0.92045	0.714441	1.58489	0.570164	1.45881
154	2.31	2.32	15.69	7.843	7.843	sp|P18422|PSA3_RAT	Proteasome subunit alpha type-3 OS=Rattus norvegicus GN=Psma3 PE=1 SV=3	RAT	2	0.92045	0.747768	1.64437	0.559758	1.51356
44	37.44	37.41	100	100	97.17	sp|P01835|KACB_RAT	Ig kappa chain C region, B allele OS=Rattus norvegicus PE=1 SV=1	RAT	184	0.928966	0.557493	1.13763	0.724436	1.05682
144	3.29	3.34	10.93	5.949	2.733	sp|Q99376|TFR1_RAT	Transferrin receptor protein 1 (Fragment) OS=Rattus norvegicus GN=Tfrc PE=2 SV=1	RAT	2	0.928966	0.80709	2.0893	0.444631	1.94089
98	10.15	10.3	15.23	10.57	10.57	sp|Q6L711|HABP2_RAT	Hyaluronan-binding protein 2 OS=Rattus norvegicus GN=Habp2 PE=2 SV=1	RAT	7	0.937562	0.925288	1.40605	0.654636	1.31826
340	0.06	0.06	5.205	1.781	1.233	sp|Q9WVI4|GCYA2_RAT	Guanylate cyclase soluble subunit alpha-2 OS=Rattus norvegicus GN=Gucy1a2 PE=2 SV=2	RAT	1	0.937562	0.998189	1.24738	0.751623	1.1695
62	24.49	24.5	49.66	45.95	45.95	sp|Q63678|ZA2G_RAT	Zinc-alpha-2-glycoprotein OS=Rattus norvegicus GN=Azgp1 PE=2 SV=1	RAT	23	0.946237	0.258048	1.05682	0.895365	1
276	1.23	3.36	5.809	5.809	5.809	sp|P34064|PSA5_RAT	Proteasome subunit alpha type-5 OS=Rattus norvegicus GN=Psma5 PE=2 SV=1	RAT	2	0.946237	0.860881	1.70608	0.554626	1.61436
128	4.01	4.01	32.47	32.47	23.38	sp|P08650|CO5_RAT	Complement C5 (Fragment) OS=Rattus norvegicus GN=C5 PE=1 SV=2	RAT	3	0.946237	0.910625	1.24738	0.751623	1.18032
94	12	12.01	15.04	10.07	10.07	sp|Q9JJS8|MASP2_RAT	Mannan-binding lectin serine protease 2 OS=Rattus norvegicus GN=Masp2 PE=1 SV=2	RAT	6	0.954993	0.718628	1.18032	0.809096	1.1272
174	2	4	4.357	2.837	2.026	sp|Q4V8B3|MED24_RAT	Mediator of RNA polymerase II transcription subunit 24 OS=Rattus norvegicus GN=Med24 PE=2 SV=1	RAT	2	0.954993	0.936044	2.0893	0.457088	1.99526
177	2	2.77	7.039	1.942	1.335	sp|Q02356|AMPD2_RAT	AMP deaminase 2 OS=Rattus norvegicus GN=Ampd2 PE=2 SV=2	RAT	2	0.954993	0.946069	2.0893	0.457088	1.99526
156	2.16	2.19	2.453	0.6663	0.6663	RRRRRsp|Q71LX6|XIRP2_RAT	REVERSED Xin actin-binding repeat-containing protein 2 OS=Rattus norvegicus GN=Xirp2 PE=2 SV=1	RAT	3	0.963829	0.192171	1.18032	0.816582	1.13763
131	4	4	5.253	1.876	1.876	sp|P85972|VINC_RAT	Vinculin OS=Rattus norvegicus GN=Vcl PE=1 SV=1	RAT	2	0.963829	0.880712	1.18032	0.816582	1.13763
160	2.1	2.11	4.286	2.698	2.698	sp|Q9ESP7|ATS4_RAT	A disintegrin and metalloproteinase with thrombospondin motifs 4 (Fragment) OS=Rattus norvegicus GN=Adamts4 PE=2 SV=2	RAT	2	0.963829	0.954778	19.0546	0.0515229	18.3654
155	2.17	2.17	16.8	13.93	7.787	sp|P08661|MBL2_RAT	Mannose-binding protein C OS=Rattus norvegicus GN=Mbl2 PE=1 SV=2	RAT	2	0.972747	0.813771	1.23595	0.77983	1.20226
52	30.62	30.72	30.92	30.08	30.08	sp|D3ZTE0|FA12_RAT	Coagulation factor XII OS=Rattus norvegicus GN=F12 PE=2 SV=1	RAT	25	0.972747	0.87335	1.30617	0.847227	1.27057
110	6.73	6.79	33.88	33.88	32.24	sp|P31722|C1QC_RAT	Complement C1q subcomponent subunit C OS=Rattus norvegicus GN=C1qc PE=1 SV=2	RAT	10	0.972747	0.908772	1.14815	0.847227	1.11686
79	18.37	18.39	53.98	49.12	43.81	sp|P23764|GPX3_RAT	Glutathione peroxidase 3 OS=Rattus norvegicus GN=Gpx3 PE=2 SV=2	RAT	36	0.972747	0.938772	1.14815	0.847227	1.11686
4	352.43	354.35	83.94	81.54	79.62	sp|P01026|CO3_RAT	Complement C3 OS=Rattus norvegicus GN=C3 PE=1 SV=3	RAT	923	0.981748	0.00204152	1	0.981748	0.981748
51	30.91	33.17	44.48	40.84	38.08	sp|Q6P6T1|C1S_RAT	Complement C1s subcomponent OS=Rattus norvegicus GN=C1s PE=2 SV=2	RAT	20	0.981748	0.363567	1.05682	0.928966	1.03753
81	17.01	17.01	38.17	34.91	30.77	sp|P51886|LUM_RAT	Lumican OS=Rattus norvegicus GN=Lum PE=2 SV=1	RAT	13	0.981748	0.597935	1.21339	0.816582	1.19124
158	2.14	2.15	16.15	10.77	5	sp|P27139|CAH2_RAT	Carbonic anhydrase 2 OS=Rattus norvegicus GN=Ca2 PE=1 SV=2	RAT	2	0.981748	0.74081	2.29087	0.428549	2.24905
91	12.68	12.73	36.12	36.12	33.84	sp|P32038|CFAD_RAT	Complement factor D OS=Rattus norvegicus GN=Cfd PE=1 SV=2	RAT	10	0.981748	0.93742	1.11686	0.879023	1.09648
20	85.57	85.66	74.19	73.26	72.09	sp|P08932|KNT2_RAT	T-kininogen 2 OS=Rattus norvegicus PE=1 SV=2	RAT	174	0.981748	0.992857	1.27057	0.847227	1.24738
55	28.5	28.54	56.02	50.98	48.36	sp|Q9EQV8|CBPN_RAT	Carboxypeptidase N catalytic chain OS=Rattus norvegicus GN=Cpn1 PE=2 SV=1	RAT	28	0.990832	0.839789	1.22462	0.809096	1.21339
125	4.1	6.14	23.25	17.34	8.856	sp|P24594|IBP5_RAT	Insulin-like growth factor-binding protein 5 OS=Rattus norvegicus GN=Igfbp5 PE=1 SV=1	RAT	3	0.990832	0.900789	1.10662	0.895365	1.09648
114	6.01	8.01	12.31	8.796	6.089	sp|P29534|VCAM1_RAT	Vascular cell adhesion protein 1 OS=Rattus norvegicus GN=Vcam1 PE=2 SV=1	RAT	4	0.990832	0.915549	1.41906	0.698232	1.40605
100	9.54	9.8	35.97	32.02	30.43	sp|P31721|C1QB_RAT	Complement C1q subcomponent subunit B OS=Rattus norvegicus GN=C1qb PE=1 SV=2	RAT	12	1	0.465571	1.09648	0.912011	1.10662
3	408.38	422.62	87.13	86	83.53	sp|Q63041|A1M_RAT	Alpha-1-macroglobulin OS=Rattus norvegicus GN=A1m PE=1 SV=1	RAT	1477	1	0.722128	1	1	1
141	3.59	24.07	95.24	92.52	92.52	sp|P11517|HBB2_RAT	Hemoglobin subunit beta-2 OS=Rattus norvegicus PE=1 SV=2	RAT	43	1	0.845974	1.19124	0.83946	1.19124
139	3.66	3.68	10.05	5.023	5.023	sp|Q4QQV8|CHMP5_RAT	Charged multivesicular body protein 5 OS=Rattus norvegicus GN=Chmp5 PE=2 SV=1	RAT	2	1	0.946151	1.13763	0.879023	1.13763
129	4	4.01	14.07	7.605	7.605	sp|P18420|PSA1_RAT	Proteasome subunit alpha type-1 OS=Rattus norvegicus GN=Psma1 PE=1 SV=2	RAT	2	1	0.958695	1.24738	0.801678	1.24738
130	4	4	4.901	2.252	1.589	sp|Q62825|EXOC3_RAT	Exocyst complex component 3 OS=Rattus norvegicus GN=Exoc3 PE=1 SV=1	RAT	2	1	0.965916	2.39883	0.416869	2.18776
1	579.56	579.56	97.04	96.38	96.05	sp|P02770|ALBU_RAT	Serum albumin OS=Rattus norvegicus GN=Alb PE=1 SV=2	RAT	3265	1.00925	1.79041e-08	1	1.00925	1.00925
43	38.78	38.78	72.39	72.39	72.39	sp|P55159|PON1_RAT	Serum paraoxonase/arylesterase 1 OS=Rattus norvegicus GN=Pon1 PE=1 SV=3	RAT	52	1.00925	0.556777	1.03753	0.972747	1.04713
120	4.55	4.56	11.59	8.74	8.74	sp|Q5I0D7|PEPD_RAT	Xaa-Pro dipeptidase OS=Rattus norvegicus GN=Pepd PE=2 SV=1	RAT	5	1.00925	0.666027	1.18032	0.855067	1.19124
111	6.61	6.62	18.78	16.73	16.33	sp|P31720|C1QA_RAT	Complement C1q subcomponent subunit A OS=Rattus norvegicus GN=C1qa PE=1 SV=2	RAT	8	1.00925	0.878586	1.08643	0.928966	1.09648
225	2	2	20.92	15.69	15.69	sp|P08025|IGF1_RAT	Insulin-like growth factor I OS=Rattus norvegicus GN=Igf1 PE=1 SV=3	RAT	2	1.00925	0.948721	1.44544	0.698232	1.45881
6	242.2	242.17	93.7	91.69	90.4	sp|P12346|TRFE_RAT	Serotransferrin OS=Rattus norvegicus GN=Tf PE=1 SV=3	RAT	886	1.01859	4.05694e-05	1	1.01859	1.01859
97	10.24	10.37	47.9	47.9	38.66	sp|P07151|B2MG_RAT	Beta-2-microglobulin OS=Rattus norvegicus GN=B2m PE=1 SV=1	RAT	11	1.02802	0.804168	1.23595	0.831764	1.30617
164	2.01	4.01	3.646	0.418	0.209	sp|Q9JJ79|DYHC2_RAT	Cytoplasmic dynein 2 heavy chain 1 OS=Rattus norvegicus GN=Dync2h1 PE=1 SV=1	RAT	2	1.03753	0.452741	1.24738	0.831764	1.30617
84	15.77	15.9	17.93	14.52	13.63	sp|P53813|PROS_RAT	Vitamin K-dependent protein S OS=Rattus norvegicus GN=Pros1 PE=2 SV=1	RAT	13	1.03753	0.57026	1.05682	0.981748	1.09648
99	10	10	32.67	32.67	31.68	sp|P06759|APOC3_RAT	Apolipoprotein C-III OS=Rattus norvegicus GN=Apoc3 PE=2 SV=2	RAT	19	1.03753	0.766495	1.09648	0.946237	1.13763
136	3.86	3.9	7.11	3.963	2.914	sp|P13596|NCAM1_RAT	Neural cell adhesion molecule 1 OS=Rattus norvegicus GN=Ncam1 PE=1 SV=1	RAT	2	1.03753	0.817451	1.69044	0.613762	1.75388
175	2	4	2.36	0.9833	0.9833	sp|Q9R1T9|KCNH4_RAT	Potassium voltage-gated channel subfamily H member 4 OS=Rattus norvegicus GN=Kcnh4 PE=2 SV=1	RAT	2	1.03753	0.897198	1.77011	0.586138	1.83654
117	5.42	5.43	28.57	28.57	28.57	sp|O55004|RNAS4_RAT	Ribonuclease 4 OS=Rattus norvegicus GN=Rnase4 PE=1 SV=1	RAT	3	1.03753	0.9024	1.24738	0.831764	1.2942
135	4	4	7.921	7.921	7.921	sp|P01883|IGHD_RAT	Ig delta chain C region (Fragment) OS=Rattus norvegicus PE=2 SV=1	RAT	2	1.03753	0.928827	3.90841	0.265461	4.05509
96	10.39	10.39	20.33	20.33	20.33	sp|P00762|TRY1_RAT	Anionic trypsin-1 OS=Rattus norvegicus GN=Prss1 PE=1 SV=1	RAT	77	1.03753	0.949446	1.13763	0.912011	1.1695
115	5.96	6.01	16.7	13.02	10.2	sp|P31394|PROC_RAT	Vitamin K-dependent protein C OS=Rattus norvegicus GN=Proc PE=2 SV=1	RAT	5	1.04713	0.562736	1.15878	0.903649	1.21339
107	7.21	7.21	30.74	27.05	27.05	sp|Q08420|SODE_RAT	Extracellular superoxide dismutase [Cu-Zn] OS=Rattus norvegicus GN=Sod3 PE=1 SV=2	RAT	7	1.04713	0.786614	1.38038	0.758578	1.47231
148	2.85	2.9	6.813	4.749	4.336	sp|P02454|CO1A1_RAT	Collagen alpha-1(I) chain OS=Rattus norvegicus GN=Col1a1 PE=1 SV=5	RAT	6	1.0666	0.869903	1.64437	0.648634	1.75388
109	6.77	6.78	11.37	9.928	6.859	sp|P10960|SAP_RAT	Sulfated glycoprotein 1 OS=Rattus norvegicus GN=Psap PE=1 SV=1	RAT	4	1.07647	0.731574	1.13763	0.946237	1.22462
23	70.8	70.8	89	86.19	84.91	sp|P02651|APOA4_RAT	Apolipoprotein A-IV OS=Rattus norvegicus GN=Apoa4 PE=2 SV=2	RAT	166	1.07647	0.830827	1.09648	0.981748	1.21339
153	2.4	2.45	10.44	4.121	4.121	sp|P05065|ALDOA_RAT	Fructose-bisphosphate aldolase A OS=Rattus norvegicus GN=Aldoa PE=1 SV=2	RAT	2	1.07647	0.83377	1.25893	0.855067	1.35519
12	123.6	123.9	76.74	74.35	73.7	sp|P20059|HEMO_RAT	Hemopexin OS=Rattus norvegicus GN=Hpx PE=1 SV=3	RAT	318	1.08643	0.695451	1.0666	1.01859	1.18032
105	8	8	11.52	9.213	9.213	sp|Q5FVF9|BTD_RAT	Biotinidase OS=Rattus norvegicus GN=Btd PE=2 SV=1	RAT	4	1.09648	0.551728	1.18032	0.928966	1.30617
11	124.07	124.06	83.21	81.51	79.56	sp|P17475|A1AT_RAT	Alpha-1-antiproteinase OS=Rattus norvegicus GN=Serpina1 PE=1 SV=2	RAT	428	1.09648	0.63744	1.04713	1.04713	1.15878
147	2.88	2.92	33.67	33.67	27.55	sp|P85411|KTDAP_RAT	Keratinocyte differentiation-associated protein OS=Rattus norvegicus GN=Krtdap PE=2 SV=1	RAT	2	1.09648	0.76703	19.5884	0.0559758	19.7697
59	26.06	48.64	33.76	24.93	22.42	sp|P06238|A2MG_RAT	Alpha-2-macroglobulin OS=Rattus norvegicus GN=A2m PE=2 SV=2	RAT	86	1.10662	0.53415	1.21339	0.912011	1.41906
75	20.06	20.17	31.67	26.7	24.88	sp|P35859|ALS_RAT	Insulin-like growth factor-binding protein complex acid labile subunit OS=Rattus norvegicus GN=Igfals PE=1 SV=1	RAT	19	1.11686	0.472985	1.19124	0.937562	1.33045
234	2	2	7.375	5.31	5.31	sp|P00787|CATB_RAT	Cathepsin B OS=Rattus norvegicus GN=Ctsb PE=1 SV=2	RAT	2	1.11686	0.805077	2.0893	0.534564	2.35505
133	4	4	5.575	4.181	4.181	sp|P12928|KPYR_RAT	Pyruvate kinase isozymes R/L OS=Rattus norvegicus GN=Pklr PE=2 SV=2	RAT	2	1.11686	0.808527	2.0893	0.534564	2.33346
87	14.29	15.02	35.46	35.46	32.62	sp|P16296|FA9_RAT	Coagulation factor IX (Fragment) OS=Rattus norvegicus GN=F9 PE=2 SV=1	RAT	13	1.11686	0.873338	1.24738	0.895365	1.87068
262	1.68	3.85	7.396	3.55	2.761	sp|P27008|PARP1_RAT	Poly [ADP-ribose] polymerase 1 OS=Rattus norvegicus GN=Parp1 PE=1 SV=4	RAT	2	1.13763	0.775568	1.38038	0.824138	1.57036
14	109.61	109.59	60.15	59.21	58.07	sp|P13635|CERU_RAT	Ceruloplasmin OS=Rattus norvegicus GN=Cp PE=1 SV=3	RAT	207	1.14815	0.348667	1.0666	1.07647	1.21339
149	2.53	2.55	16.09	6.652	4.506	sp|P10354|CMGA_RAT	Chromogranin-A OS=Rattus norvegicus GN=Chga PE=1 SV=1	RAT	2	1.14815	0.770665	2.67917	0.428549	3.0761
30	60.07	61.47	61.71	53.52	52.57	sp|Q99PS8|HRG_RAT	Histidine-rich glycoprotein OS=Rattus norvegicus GN=Hrg PE=2 SV=1	RAT	104	1.1695	0.69192	1.10662	1.05682	1.2942
152	2.47	2.5	3.862	2.555	1.307	sp|P0C6C0|SPKAP_RAT	A-kinase anchor protein SPHKAP OS=Rattus norvegicus GN=Sphkap PE=1 SV=1	RAT	2	1.1695	0.91521	1.35519	0.862979	1.61436
50	31.36	31.37	43.04	40.43	40.43	sp|P48199|CRP_RAT	C-reactive protein OS=Rattus norvegicus GN=Crp PE=1 SV=1	RAT	80	1.18032	0.695983	1.11686	1.05682	1.27057
16	99.52	99.52	70.44	68.72	67.36	sp|Q01177|PLMN_RAT	Plasminogen OS=Rattus norvegicus GN=Plg PE=2 SV=2	RAT	146	1.19124	0.651561	1.11686	1.0666	1.38038
150	2.53	2.54	5.543	3.002	3.002	RRRRRsp|Q9ESM0|IP6K1_RAT	REVERSED Inositol hexakisphosphate kinase 1 OS=Rattus norvegicus GN=Ip6k1 PE=2 SV=1	RAT	2	1.20226	0.246393	4.7863	0.251189	5.49541
116	5.52	5.56	22.48	20.54	18.99	sp|Q63515|C4BPB_RAT	C4b-binding protein beta chain OS=Rattus norvegicus GN=C4bpb PE=2 SV=1	RAT	6	1.20226	0.323653	1.21339	0.990832	1.51356
77	19.77	19.9	67.98	60.53	56.14	sp|P23680|SAMP_RAT	Serum amyloid P-component OS=Rattus norvegicus GN=Apcs PE=2 SV=2	RAT	31	1.20226	0.483804	1.1695	1.02802	1.40605
61	25.12	25.09	37.91	36.97	28.67	sp|Q9EQV9|CBPB2_RAT	Carboxypeptidase B2 OS=Rattus norvegicus GN=Cpb2 PE=2 SV=1	RAT	20	1.20226	0.680293	1.19124	1.00925	1.47231
127	4.01	4.01	9.953	7.346	7.346	sp|Q7TPA5|SPA11_RAT	Serpin A11 OS=Rattus norvegicus GN=Serpina11 PE=2 SV=2	RAT	3	1.20226	0.692133	1.95884	0.613762	2.35505
126	4.01	4.15	10.67	5.967	5.244	sp|Q6IG03|K2C73_RAT	Keratin, type II cytoskeletal 73 OS=Rattus norvegicus GN=Krt73 PE=1 SV=1	RAT	3	1.20226	0.70941	2.0893	0.57544	2.51189
134	4	4	6.625	6.625	6.625	sp|Q62867|GGH_RAT	Gamma-glutamyl hydrolase OS=Rattus norvegicus GN=Ggh PE=1 SV=1	RAT	2	1.25893	0.597236	2.0893	0.60256	2.63027
296	0.41	1.13	5.357	2.455	1.563	sp|Q62862|MP2K5_RAT	Dual specificity mitogen-activated protein kinase kinase 5 OS=Rattus norvegicus GN=Map2k5 PE=1 SV=1	RAT	2	1.25893	0.849794	1.36773	0.92045	7.58578
196	2	2	12.17	8.115	8.115	sp|Q6P7P5|BZW1_RAT	Basic leucine zipper and W2 domain-containing protein 1 OS=Rattus norvegicus GN=Bzw1 PE=2 SV=1	RAT	2	1.27057	0.639678	2.0893	0.608135	2.65461
24	68.34	69.82	65.64	63.7	60.45	sp|P18292|THRB_RAT	Prothrombin OS=Rattus norvegicus GN=F2 PE=1 SV=1	RAT	78	1.28233	0.502222	1.22462	1.04713	1.43219
9	130.34	130.33	66.75	65.22	61.89	sp|P06399|FIBA_RAT	Fibrinogen alpha chain OS=Rattus norvegicus GN=Fga PE=1 SV=3	RAT	359	1.35519	0.690144	1.09648	1.23595	1.55597
65	24.08	24.11	51.86	44.99	40.69	sp|Q64240|AMBP_RAT	Protein AMBP OS=Rattus norvegicus GN=Ambp PE=1 SV=1	RAT	40	1.36773	0.0518726	1.27057	1.07647	2.26986
86	14.96	15	26.23	24.68	24.68	sp|P25236|SEPP1_RAT	Selenoprotein P OS=Rattus norvegicus GN=Sepp1 PE=1 SV=2	RAT	15	1.36773	0.264269	1.2942	1.05682	1.99526
5	244.68	244.58	38.35	34.24	30.38	sp|Q7TMA5|APOB_RAT	Apolipoprotein B-100 OS=Rattus norvegicus GN=Apob PE=1 SV=1	RAT	156	1.40605	0.0269271	1.18032	1.19124	1.55597
36	47.28	51.3	81.68	78.08	78.08	sp|P20761|IGG2B_RAT	Ig gamma-2B chain C region OS=Rattus norvegicus GN=Igh-1a PE=1 SV=1	RAT	131	1.40605	0.39411	1.22462	1.14815	1.6293
41	40.95	58.02	54.62	52.27	49.77	sp|P08934|KNG1_RAT	Kininogen-1 OS=Rattus norvegicus GN=Kng1 PE=2 SV=1	RAT	100	1.44544	0.176371	1.28233	1.1272	1.7378
48	33.35	33.39	70.37	61.62	56.23	sp|P26644|APOH_RAT	Beta-2-glycoprotein 1 OS=Rattus norvegicus GN=Apoh PE=2 SV=2	RAT	51	1.44544	0.825814	1.18032	1.22462	1.8197
68	22.68	299.93	75.69	71.34	69.96	sp|Q6IE52|MUG2_RAT	Murinoglobulin-2 OS=Rattus norvegicus GN=Mug2 PE=1 SV=1	RAT	1138	1.45881	0.126592	1.39316	1.04713	1.92309
83	16.64	16.68	83.65	83.65	83.65	sp|P20767|LAC2_RAT	Ig lambda-2 chain C region OS=Rattus norvegicus PE=4 SV=1	RAT	36	1.51356	0.582464	1.30617	1.15878	1.95884
137	3.75	3.8	10.57	4.574	3.785	sp|P24054|SPRL1_RAT	SPARC-like protein 1 OS=Rattus norvegicus GN=Sparcl1 PE=2 SV=1	RAT	2	1.55597	0.407014	2.63027	0.591562	4.05509
63	24.21	24.3	19.01	15.4	13.37	sp|P22985|XDH_RAT	Xanthine dehydrogenase/oxidase OS=Rattus norvegicus GN=Xdh PE=1 SV=3	RAT	14	1.57036	0.117093	1.45881	1.07647	3.98107
39	46.39	48.58	47.02	46.03	43.87	sp|Q9WUW3|CFAI_RAT	Complement factor I OS=Rattus norvegicus GN=Cfi PE=2 SV=1	RAT	53	1.59956	0.210146	1.39316	1.14815	2.63027
143	3.46	3.52	33.87	29.84	25	sp|P55797|APOC4_RAT	Apolipoprotein C-IV OS=Rattus norvegicus GN=Apoc4 PE=2 SV=2	RAT	5	1.61436	0.148655	1.36773	1.18032	3.13329
31	59.45	59.5	85.71	85.71	85.71	sp|Q9QX79|FETUB_RAT	Fetuin-B OS=Rattus norvegicus GN=Fetub PE=2 SV=1	RAT	139	1.6293	0.745202	1.23595	1.31826	1.94089
34	54.76	54.79	86.87	82.63	80.31	sp|P04639|APOA1_RAT	Apolipoprotein A-I OS=Rattus norvegicus GN=Apoa1 PE=1 SV=2	RAT	159	1.64437	0.617629	1.18032	1.39316	1.95884
95	11.25	11.26	86.39	83.67	65.99	sp|P02767|TTHY_RAT	Transthyretin OS=Rattus norvegicus GN=Ttr PE=1 SV=1	RAT	12	1.65959	0.0475967	1.33045	1.24738	3.22107
10	128.37	128.36	82.88	80.79	80.79	sp|P14480|FIBB_RAT	Fibrinogen beta chain OS=Rattus norvegicus GN=Fgb PE=1 SV=4	RAT	401	1.67494	0.0297063	1.1695	1.43219	1.97697
27	63.96	63.82	83.29	83.29	80.69	sp|P06866|HPT_RAT	Haptoglobin OS=Rattus norvegicus GN=Hp PE=1 SV=3	RAT	193	1.67494	0.443113	1.11686	1.49968	1.83654
13	114.52	445.74	88.57	85.47	83.99	sp|Q03626|MUG1_RAT	Murinoglobulin-1 OS=Rattus norvegicus GN=Mug1 PE=2 SV=1	RAT	1615	1.69044	0.45099	1.27057	1.33045	2.0893
121	4.51	4.53	15.68	12.5	7.955	sp|P18424|LCAT_RAT	Phosphatidylcholine-sterol acyltransferase OS=Rattus norvegicus GN=Lcat PE=1 SV=1	RAT	3	1.7378	0.0814243	1.52757	1.13763	5.64937
76	19.96	20.04	66.85	61.88	57.46	sp|P02761|MUP_RAT	Major urinary protein OS=Rattus norvegicus PE=1 SV=1	RAT	22	1.7378	0.253554	1.38038	1.25893	2.29087
108	6.8	6.81	14.35	9.801	8.239	sp|Q8CHN8|MASP1_RAT	Mannan-binding lectin serine protease 1 OS=Rattus norvegicus GN=Masp1 PE=1 SV=2	RAT	4	1.7378	0.343111	1.45881	1.19124	4.48745
32	56.67	56.64	48.33	47.05	46.54	sp|Q68FP1|GELS_RAT	Gelsolin OS=Rattus norvegicus GN=Gsn PE=1 SV=1	RAT	60	1.78649	0.0180167	1.35519	1.31826	2.55859
82	16.75	16.78	36.99	36.99	35.62	sp|P15473|IBP3_RAT	Insulin-like growth factor-binding protein 3 OS=Rattus norvegicus GN=Igfbp3 PE=1 SV=2	RAT	13	1.78649	0.097487	1.39316	1.28233	3.22107
49	32	32.07	38.35	37.46	31.9	sp|Q63514|C4BPA_RAT	C4b-binding protein alpha chain OS=Rattus norvegicus GN=C4bpa PE=2 SV=1	RAT	19	1.78649	0.124536	1.47231	1.21339	3.76704
57	26.7	26.7	95.24	95.24	95.24	sp|P02091|HBB1_RAT	Hemoglobin subunit beta-1 OS=Rattus norvegicus GN=Hbb PE=1 SV=3	RAT	51	1.8197	0.546189	1.35519	1.34276	2.99226
106	7.88	7.9	30.75	24.78	22.09	sp|Q9WTS8|FCN1_RAT	Ficolin-1 OS=Rattus norvegicus GN=Fcn1 PE=2 SV=2	RAT	5	1.92309	0.169172	1.78649	1.07647	6.48634
15	104.57	104.56	84.04	82.92	79.78	sp|P02680|FIBG_RAT	Fibrinogen gamma chain OS=Rattus norvegicus GN=Fgg PE=1 SV=3	RAT	338	1.92309	0.631907	1.18032	1.6293	2.22844
70	22.2	22.21	64.39	60	54.15	sp|P02764|A1AG_RAT	Alpha-1-acid glycoprotein OS=Rattus norvegicus GN=Orm1 PE=2 SV=1	RAT	28	2.208	0.0658139	1.55597	1.41906	4.16869
78	19.29	19.36	76.47	76.47	76.47	sp|P04638|APOA2_RAT	Apolipoprotein A-II OS=Rattus norvegicus GN=Apoa2 PE=2 SV=1	RAT	50	2.208	0.384121	1.67494	1.31826	3.22107
18	95.34	95.56	70.23	68.59	65.13	sp|P36953|AFAM_RAT	Afamin OS=Rattus norvegicus GN=Afm PE=2 SV=1	RAT	142	2.22844	9.05633e-05	1.39316	1.59956	2.91072
66	23.82	23.9	34.16	31.85	28.65	sp|Q62894|ECM1_RAT	Extracellular matrix protein 1 OS=Rattus norvegicus GN=Ecm1 PE=2 SV=2	RAT	19	2.26986	0.163194	1.75388	1.2942	3.0761
47	34.55	34.57	47.73	45.2	44.19	sp|P31211|CBG_RAT	Corticosteroid-binding globulin OS=Rattus norvegicus GN=Serpina6 PE=1 SV=2	RAT	49	2.31206	0.29274	1.39316	1.65959	2.63027
92	12.61	12.63	54.55	54.55	54.55	sp|P19939|APOC1_RAT	Apolipoprotein C-I OS=Rattus norvegicus GN=Apoc1 PE=2 SV=1	RAT	25	2.44343	0.251871	1.64437	1.48594	3.49945
74	20.22	20.27	73.94	67.61	67.61	sp|P01946|HBA_RAT	Hemoglobin subunit alpha-1/2 OS=Rattus norvegicus GN=Hba1 PE=1 SV=3	RAT	45	2.75423	0.0394493	1.55597	1.77011	5.05825
8	183.38	183.32	56.56	53.29	52.56	sp|P04937|FINC_RAT	Fibronectin OS=Rattus norvegicus GN=Fn1 PE=1 SV=2	RAT	276	2.88403	1.26728e-07	1.40605	2.05116	3.87258
2	493.36	493.27	89.23	86.53	85.85	sp|P14046|A1I3_RAT	Alpha-1-inhibitor 3 OS=Rattus norvegicus GN=A1i3 PE=1 SV=1	RAT	1780	2.96483	0.000173772	1.36773	2.1677	3.98107
85	15.25	40.93	64.72	64.72	64.72	sp|P20759|IGHG1_RAT	Ig gamma-1 chain C region OS=Rattus norvegicus PE=1 SV=1	RAT	158	3.04789	0.13122	2.03236	1.49968	5.10505
22	75.18	75.17	94.89	93.75	92.05	sp|P24090|FETUA_RAT	Alpha-2-HS-glycoprotein OS=Rattus norvegicus GN=Ahsg PE=1 SV=2	RAT	243	3.49945	0.00854371	1.8197	1.92309	5.01187
88	13.89	13.98	67.66	67.66	64.18	sp|P04916|RET4_RAT	Retinol-binding protein 4 OS=Rattus norvegicus GN=Rbp4 PE=1 SV=1	RAT	25	3.63078	0.163797	2.01372	1.80302	6.08135
295	0.48	0.49	2.894	1.286	1.286	sp|P54275|MSH2_RAT	DNA mismatch repair protein Msh2 OS=Rattus norvegicus GN=Msh2 PE=2 SV=1	RAT	2	4.05509	0.172242	2.0893	1.94089	8.55067
80	17.32	17.35	26.81	19.2	19.2	sp|Q6IFW6|K1C10_RAT	Keratin, type I cytoskeletal 10 OS=Rattus norvegicus GN=Krt10 PE=2 SV=1	RAT	11	4.48745	0.00497582	2.1677	2.07014	22.9087
19	85.75	85.72	81.51	79.41	76.89	sp|P04276|VTDB_RAT	Vitamin D-binding protein OS=Rattus norvegicus GN=Gc PE=1 SV=3	RAT	190	4.65586	7.90237e-05	1.59956	2.91072	6.36796
124	4.15	4.19	12.36	7.196	6.273	sp|Q6IG05|K2C75_RAT	Keratin, type II cytoskeletal 75 OS=Rattus norvegicus GN=Krt75 PE=2 SV=2	RAT	4	4.83059	0.170431	2.55859	1.88799	29.1072
140	3.6	5.21	10.62	5.312	5.312	sp|Q6IFU8|K1C17_RAT	Keratin, type I cytoskeletal 17 OS=Rattus norvegicus GN=Krt17 PE=2 SV=1	RAT	3	5.97035	0.24456	2.35505	2.53513	54.4503
205	2	2	3.411	1.165	1.165	sp|Q62600|NOS3_RAT	Nitric oxide synthase, endothelial OS=Rattus norvegicus GN=Nos3 PE=1 SV=4	RAT	2	14.4544	0.193003	3.43558	4.20727	53.4564
197	2	2	4.113	2.742	2.437	sp|P47820|ACE_RAT	Angiotensin-converting enzyme OS=Rattus norvegicus GN=Ace PE=2 SV=1	RAT	2	40.5509	0.057803	2.80543	14.4544	95.4993

## Sheet: Supplementary Table 7
Hulme et al., INVESTIGATION OF THE BLOOD PROTEOME IN RESPONSE TO SPINAL CORD INJURY IN RODENT MODELS. Spinal Cord. 2021
	Supplementary Proteomic Table 7. A protein summary for all the proteins identified by iTRAQ-mass spectrometry analysis of plasma from rodents following a complete Spinal Cord Injury (SCI) and
	sham injured counterparts at 112 days post injury. Only proteins with a Protein Threshold (Unused ProtScore (conf)) < 0.05 are and that were detected with 2 or more peptides are included.
	iTRAQ ratios were bias and background corrected. p-values were generated by the ProteinPilot software. EF = error factor (i.e. the 95% confidence error derived from the standard error of the weighted average of log ratios transformed into linear space).
	For each protein identified, the corresponding Swiss-Prot Accession number is shown, together with the unused ProtScore (a measurement of all the peptide evidence for a protein that is not better explained by a higher ranking protein),
	the total Protscore (a measure of the total amount of evidence for a detected protein), the protein name as it is given in the Swiss-Prot database and the number of peptides used for the identification.
N	Unused	Total	%Cov	%Cov(50)	%Cov(95)	Accession	Name	Species	Peptides(95%)	112 day sham:112 day SCI	PVal 112 day sham:112 day SCI	EF 112 day sham:112 day SCI	LowerCI 112 day sham:112 day SCI
74	20.22	20.27	73.94	67.61	67.61	sp|P01946|HBA_RAT	Hemoglobin subunit alpha-1/2 OS=Rattus norvegicus GN=Hba1 PE=1 SV=3	RAT	45	0.197697	0.000198725	1.90546	0.0870964
50	31.36	31.37	43.04	40.43	40.43	sp|P48199|CRP_RAT	C-reactive protein OS=Rattus norvegicus GN=Crp PE=1 SV=1	RAT	80	0.231206	0.234813	2.1677	0.194089
96	10.39	10.39	20.33	20.33	20.33	sp|P00762|TRY1_RAT	Anionic trypsin-1 OS=Rattus norvegicus GN=Prss1 PE=1 SV=1	RAT	77	0.255859	0.863835	2.58226	0.201372
174	2	4	4.357	2.837	2.026	sp|Q4V8B3|MED24_RAT	Mediator of RNA polymerase II transcription subunit 24 OS=Rattus norvegicus GN=Med24 PE=2 SV=1	RAT	2	0.277971	0.189565	2.0893	0.131826
150	2.53	2.54	5.543	3.002	3.002	RRRRRsp|Q9ESM0|IP6K1_RAT	REVERSED Inositol hexakisphosphate kinase 1 OS=Rattus norvegicus GN=Ip6k1 PE=2 SV=1	RAT	2	0.343558	0.512691	4.7863	0.0758578
92	12.61	12.63	54.55	54.55	54.55	sp|P19939|APOC1_RAT	Apolipoprotein C-I OS=Rattus norvegicus GN=Apoc1 PE=2 SV=1	RAT	25	0.369828	0.577888	1.95884	0.299226
90	13.17	13.2	43.16	40.53	40.53	sp|P14630|APOM_RAT	Apolipoprotein M OS=Rattus norvegicus GN=Apom PE=1 SV=2	RAT	9	0.420727	0.375409	1.77011	0.0724436
57	26.7	26.7	95.24	95.24	95.24	sp|P02091|HBB1_RAT	Hemoglobin subunit beta-1 OS=Rattus norvegicus GN=Hbb PE=1 SV=3	RAT	51	0.432514	0.315303	1.40605	0.251189
130	4	4	4.901	2.252	1.589	sp|Q62825|EXOC3_RAT	Exocyst complex component 3 OS=Rattus norvegicus GN=Exoc3 PE=1 SV=1	RAT	2	0.440555	0.334766	1.94089	0.0353183
79	18.37	18.39	53.98	49.12	43.81	sp|P23764|GPX3_RAT	Glutathione peroxidase 3 OS=Rattus norvegicus GN=Gpx3 PE=2 SV=2	RAT	36	0.448745	0.17992	1.69044	0.147231
14	109.61	109.59	60.15	59.21	58.07	sp|P13635|CERU_RAT	Ceruloplasmin OS=Rattus norvegicus GN=Cp PE=1 SV=3	RAT	207	0.483059	0.00117059	1.34276	0.444631
97	10.24	10.37	47.9	47.9	38.66	sp|P07151|B2MG_RAT	Beta-2-microglobulin OS=Rattus norvegicus GN=B2m PE=1 SV=1	RAT	11	0.510505	0.183732	1.38038	0.120226
151	2.48	2.5	3.673	2.347	1.837	sp|P49744|TSP4_RAT	Thrombospondin-4 OS=Rattus norvegicus GN=Thbs4 PE=2 SV=1	RAT	2	0.519996	0.114071	1.51356	0.144544
36	47.28	51.3	81.68	78.08	78.08	sp|P20761|IGG2B_RAT	Ig gamma-2B chain C region OS=Rattus norvegicus GN=Igh-1a PE=1 SV=1	RAT	131	0.519996	0.101629	1.52757	0.465586
48	33.35	33.39	70.37	61.62	56.23	sp|P26644|APOH_RAT	Beta-2-glycoprotein 1 OS=Rattus norvegicus GN=Apoh PE=2 SV=2	RAT	51	0.544503	0.473502	1.24738	0.487529
60	25.53	25.59	42.89	41.28	38.76	sp|Q62975|ZPI_RAT	Protein Z-dependent protease inhibitor OS=Rattus norvegicus GN=Serpina10 PE=2 SV=2	RAT	30	0.559758	0.323536	1.45881	0.405509
21	80.05	80.01	49.94	49.61	48.03	sp|Q63416|ITIH3_RAT	Inter-alpha-trypsin inhibitor heavy chain H3 OS=Rattus norvegicus GN=Itih3 PE=2 SV=1	RAT	142	0.564937	0.217682	1.35519	0.524807
89	13.45	14.25	28.01	23.86	22.41	sp|Q63207|FA10_RAT	Coagulation factor X OS=Rattus norvegicus GN=F10 PE=2 SV=1	RAT	18	0.580764	0.290368	1.48594	0.30761
53	30.14	30.14	42.51	41.61	40.04	sp|P05371|CLUS_RAT	Clusterin OS=Rattus norvegicus GN=Clu PE=1 SV=2	RAT	53	0.591562	0.346577	1.44544	0.483059
27	63.96	63.82	83.29	83.29	80.69	sp|P06866|HPT_RAT	Haptoglobin OS=Rattus norvegicus GN=Hp PE=1 SV=3	RAT	193	0.591562	0.118927	1.0666	0.554626
98	10.15	10.3	15.23	10.57	10.57	sp|Q6L711|HABP2_RAT	Hyaluronan-binding protein 2 OS=Rattus norvegicus GN=Habp2 PE=2 SV=1	RAT	7	0.613762	0.269362	1.33045	0.390841
107	7.21	7.21	30.74	27.05	27.05	sp|Q08420|SODE_RAT	Extracellular superoxide dismutase [Cu-Zn] OS=Rattus norvegicus GN=Sod3 PE=1 SV=2	RAT	7	0.613762	0.31947	1.69044	0.145881
70	22.2	22.21	64.39	60	54.15	sp|P02764|A1AG_RAT	Alpha-1-acid glycoprotein OS=Rattus norvegicus GN=Orm1 PE=2 SV=1	RAT	28	0.613762	0.127087	1.2942	0.405509
264	1.59	3.7	5.048	3.001	2.456	RRRRRsp|P82995|HS90A_RAT	REVERSED Heat shock protein HSP 90-alpha OS=Rattus norvegicus GN=Hsp90aa1 PE=1 SV=3	RAT	2	0.619441	0.441657	2.0893	0.296483
63	24.21	24.3	19.01	15.4	13.37	sp|P22985|XDH_RAT	Xanthine dehydrogenase/oxidase OS=Rattus norvegicus GN=Xdh PE=1 SV=3	RAT	14	0.619441	0.0618	1.39316	0.291072
77	19.77	19.9	67.98	60.53	56.14	sp|P23680|SAMP_RAT	Serum amyloid P-component OS=Rattus norvegicus GN=Apcs PE=2 SV=2	RAT	31	0.619441	0.0454162	1.35519	0.349945
132	4	4	40.14	25.35	25.35	sp|P01805|HVR01_RAT	Ig heavy chain V region IR2 OS=Rattus norvegicus PE=4 SV=1	RAT	8	0.630957	0.653285	1.58489	0.187068
158	2.14	2.15	16.15	10.77	5	sp|P27139|CAH2_RAT	Carbonic anhydrase 2 OS=Rattus norvegicus GN=Ca2 PE=1 SV=2	RAT	2	0.636796	0.147155	2.72898	0.233346
29	61.76	95.24	81.84	75.79	73.12	sp|P05544|SPA3L_RAT	Serine protease inhibitor A3L OS=Rattus norvegicus GN=Serpina3l PE=1 SV=3	RAT	314	0.654636	0.343767	1.30617	0.613762
38	46.5	46.62	81.09	80.45	74.68	sp|P02650|APOE_RAT	Apolipoprotein E OS=Rattus norvegicus GN=Apoe PE=1 SV=2	RAT	99	0.660693	0.54973	1.21339	0.559758
18	95.34	95.56	70.23	68.59	65.13	sp|P36953|AFAM_RAT	Afamin OS=Rattus norvegicus GN=Afm PE=2 SV=1	RAT	142	0.660693	0.380947	1.1272	0.619441
19	85.75	85.72	81.51	79.41	76.89	sp|P04276|VTDB_RAT	Vitamin D-binding protein OS=Rattus norvegicus GN=Gc PE=1 SV=3	RAT	190	0.666807	0.588418	1.15878	0.619441
209	2	2	33.03	29.36	29.36	sp|P01681|KVX01_RAT	Ig kappa chain V region S211 OS=Rattus norvegicus PE=1 SV=1	RAT	3	0.672977	0.504677	2.51189	0.267917
56	27.29	27.3	42.14	40.88	38.16	sp|P01015|ANGT_RAT	Angiotensinogen OS=Rattus norvegicus GN=Agt PE=1 SV=1	RAT	37	0.672977	0.557965	1.33045	0.559758
160	2.1	2.11	4.286	2.698	2.698	sp|Q9ESP7|ATS4_RAT	A disintegrin and metalloproteinase with thrombospondin motifs 4 (Fragment) OS=Rattus norvegicus GN=Adamts4 PE=2 SV=2	RAT	2	0.679204	0.496685	2.99226	0.226986
101	8.85	8.92	19.09	15.75	11.22	sp|P00689|AMYP_RAT	Pancreatic alpha-amylase OS=Rattus norvegicus GN=Amy2 PE=2 SV=2	RAT	6	0.691831	0.459449	1.6293	0.349945
61	25.12	25.09	37.91	36.97	28.67	sp|Q9EQV9|CBPB2_RAT	Carboxypeptidase B2 OS=Rattus norvegicus GN=Cpb2 PE=2 SV=1	RAT	20	0.691831	0.98618	1.36773	0.554626
33	55.35	55.38	57.01	55.01	54.1	sp|P10959|EST1C_RAT	Carboxylesterase 1C OS=Rattus norvegicus GN=Ces1c PE=1 SV=3	RAT	107	0.691831	0.375893	1.33045	0.619441
121	4.51	4.53	15.68	12.5	7.955	sp|P18424|LCAT_RAT	Phosphatidylcholine-sterol acyltransferase OS=Rattus norvegicus GN=Lcat PE=1 SV=1	RAT	3	0.698232	0.966739	1.59956	0.272898
197	2	2	4.113	2.742	2.437	sp|P47820|ACE_RAT	Angiotensin-converting enzyme OS=Rattus norvegicus GN=Ace PE=2 SV=1	RAT	2	0.704693	0.545088	2.10863	0.337287
262	1.68	3.85	7.396	3.55	2.761	sp|P27008|PARP1_RAT	Poly [ADP-ribose] polymerase 1 OS=Rattus norvegicus GN=Parp1 PE=1 SV=4	RAT	2	0.711214	0.523038	1.38038	0.515229
76	19.96	20.04	66.85	61.88	57.46	sp|P02761|MUP_RAT	Major urinary protein OS=Rattus norvegicus PE=1 SV=1	RAT	22	0.711214	0.491557	1.41906	0.337287
147	2.88	2.92	33.67	33.67	27.55	sp|P85411|KTDAP_RAT	Keratinocyte differentiation-associated protein OS=Rattus norvegicus GN=Krtdap PE=2 SV=1	RAT	2	0.731139	0.50595	2.10863	0.349945
303	0.25	0.27	6.867	2.007	0.7924	sp|P21263|NEST_RAT	Nestin OS=Rattus norvegicus GN=Nes PE=1 SV=2	RAT	2	0.731139	0.584305	2.10863	0.349945
88	13.89	13.98	67.66	67.66	64.18	sp|P04916|RET4_RAT	Retinol-binding protein 4 OS=Rattus norvegicus GN=Rbp4 PE=1 SV=1	RAT	25	0.731139	0.999256	1.38038	0.501187
69	22.56	22.67	15.43	12.57	11.17	sp|Q99J86|ATRN_RAT	Attractin OS=Rattus norvegicus GN=Atrn PE=2 SV=1	RAT	18	0.737904	0.194404	1.28233	0.328095
34	54.76	54.79	86.87	82.63	80.31	sp|P04639|APOA1_RAT	Apolipoprotein A-I OS=Rattus norvegicus GN=Apoa1 PE=1 SV=2	RAT	159	0.744732	0.489435	1.11686	0.698232
140	3.6	5.21	10.62	5.312	5.312	sp|Q6IFU8|K1C17_RAT	Keratin, type I cytoskeletal 17 OS=Rattus norvegicus GN=Krt17 PE=2 SV=1	RAT	3	0.751623	0.672625	1.27057	0.529663
152	2.47	2.5	3.862	2.555	1.307	sp|P0C6C0|SPKAP_RAT	A-kinase anchor protein SPHKAP OS=Rattus norvegicus GN=Sphkap PE=1 SV=1	RAT	2	0.758578	0.609816	1.45881	0.487529
16	99.52	99.52	70.44	68.72	67.36	sp|Q01177|PLMN_RAT	Plasminogen OS=Rattus norvegicus GN=Plg PE=2 SV=2	RAT	146	0.765597	0.882673	1.1272	0.711214
133	4	4	5.575	4.181	4.181	sp|P12928|KPYR_RAT	Pyruvate kinase isozymes R/L OS=Rattus norvegicus GN=Pklr PE=2 SV=2	RAT	2	0.772681	0.642115	2.0893	0.369828
42	40.39	40.54	36.4	32.23	30.3	sp|Q811M5|CO6_RAT	Complement component C6 OS=Rattus norvegicus GN=C6 PE=2 SV=1	RAT	36	0.772681	0.114913	1.23595	0.539511
144	3.29	3.34	10.93	5.949	2.733	sp|Q99376|TFR1_RAT	Transferrin receptor protein 1 (Fragment) OS=Rattus norvegicus GN=Tfrc PE=2 SV=1	RAT	2	0.77983	0.232039	1.59956	0.483059
105	8	8	11.52	9.213	9.213	sp|Q5FVF9|BTD_RAT	Biotinidase OS=Rattus norvegicus GN=Btd PE=2 SV=1	RAT	4	0.77983	0.198052	1.19124	0.654636
87	14.29	15.02	35.46	35.46	32.62	sp|P16296|FA9_RAT	Coagulation factor IX (Fragment) OS=Rattus norvegicus GN=F9 PE=2 SV=1	RAT	13	0.77983	0.622013	1.27057	0.519996
20	85.57	85.66	74.19	73.26	72.09	sp|P08932|KNT2_RAT	T-kininogen 2 OS=Rattus norvegicus PE=1 SV=2	RAT	174	0.794328	0.836669	1.19124	0.666807
71	21.96	85.05	75.12	73.95	72.79	sp|P01048|KNT1_RAT	T-kininogen 1 OS=Rattus norvegicus GN=Map1 PE=1 SV=2	RAT	175	0.794328	0.318962	1.22462	0.654636
134	4	4	6.625	6.625	6.625	sp|Q62867|GGH_RAT	Gamma-glutamyl hydrolase OS=Rattus norvegicus GN=Ggh PE=1 SV=1	RAT	2	0.809096	0.644441	2.0893	0.387258
41	40.95	58.02	54.62	52.27	49.77	sp|P08934|KNG1_RAT	Kininogen-1 OS=Rattus norvegicus GN=Kng1 PE=2 SV=1	RAT	100	0.809096	0.683693	1.20226	0.711214
12	123.6	123.9	76.74	74.35	73.7	sp|P20059|HEMO_RAT	Hemopexin OS=Rattus norvegicus GN=Hpx PE=1 SV=3	RAT	318	0.816582	0.765206	1.03753	0.77983
39	46.39	48.58	47.02	46.03	43.87	sp|Q9WUW3|CFAI_RAT	Complement factor I OS=Rattus norvegicus GN=Cfi PE=2 SV=1	RAT	53	0.824138	0.808288	1.22462	0.679204
114	6.01	8.01	12.31	8.796	6.089	sp|P29534|VCAM1_RAT	Vascular cell adhesion protein 1 OS=Rattus norvegicus GN=Vcam1 PE=2 SV=1	RAT	4	0.847227	0.184363	1.24738	0.679204
17	95.82	95.82	83.41	73.08	71.63	sp|P05545|SPA3K_RAT	Serine protease inhibitor A3K OS=Rattus norvegicus GN=Serpina3k PE=1 SV=3	RAT	320	0.847227	0.933171	1.11686	0.794328
139	3.66	3.68	10.05	5.023	5.023	sp|Q4QQV8|CHMP5_RAT	Charged multivesicular body protein 5 OS=Rattus norvegicus GN=Chmp5 PE=2 SV=1	RAT	2	0.855067	0.644348	1.47231	0.586138
302	0.25	2.31	1.916	0.5168	0.323	sp|P38650|DYHC1_RAT	Cytoplasmic dynein 1 heavy chain 1 OS=Rattus norvegicus GN=Dync1h1 PE=1 SV=1	RAT	2	0.862979	0.807588	1.7378	0.496592
75	20.06	20.17	31.67	26.7	24.88	sp|P35859|ALS_RAT	Insulin-like growth factor-binding protein complex acid labile subunit OS=Rattus norvegicus GN=Igfals PE=1 SV=1	RAT	19	0.862979	0.637959	1.21339	0.711214
154	2.31	2.32	15.69	7.843	7.843	sp|P18422|PSA3_RAT	Proteasome subunit alpha type-3 OS=Rattus norvegicus GN=Psma3 PE=1 SV=3	RAT	2	0.870964	0.556342	2.22844	0.390841
40	44.28	44.27	51.59	50.6	49.6	sp|Q6P734|IC1_RAT	Plasma protease C1 inhibitor OS=Rattus norvegicus GN=Serping1 PE=2 SV=1	RAT	45	0.879023	0.382409	1.13763	0.787046
47	34.55	34.57	47.73	45.2	44.19	sp|P31211|CBG_RAT	Corticosteroid-binding globulin OS=Rattus norvegicus GN=Serpina6 PE=1 SV=2	RAT	49	0.879023	0.445427	1.14815	0.751623
80	17.32	17.35	26.81	19.2	19.2	sp|Q6IFW6|K1C10_RAT	Keratin, type I cytoskeletal 10 OS=Rattus norvegicus GN=Krt10 PE=2 SV=1	RAT	11	0.887156	0.83881	1.38038	0.648634
135	4	4	7.921	7.921	7.921	sp|P01883|IGHD_RAT	Ig delta chain C region (Fragment) OS=Rattus norvegicus PE=2 SV=1	RAT	2	0.895365	0.766429	1.49968	0.597035
52	30.62	30.72	30.92	30.08	30.08	sp|D3ZTE0|FA12_RAT	Coagulation factor XII OS=Rattus norvegicus GN=F12 PE=2 SV=1	RAT	25	0.895365	0.25293	1.18032	0.751623
120	4.55	4.56	11.59	8.74	8.74	sp|Q5I0D7|PEPD_RAT	Xaa-Pro dipeptidase OS=Rattus norvegicus GN=Pepd PE=2 SV=1	RAT	5	0.903649	0.626106	1.18032	0.758578
94	12	12.01	15.04	10.07	10.07	sp|Q9JJS8|MASP2_RAT	Mannan-binding lectin serine protease 2 OS=Rattus norvegicus GN=Masp2 PE=1 SV=2	RAT	6	0.903649	0.370292	1.21339	0.744732
116	5.52	5.56	22.48	20.54	18.99	sp|Q63515|C4BPB_RAT	C4b-binding protein beta chain OS=Rattus norvegicus GN=C4bpb PE=2 SV=1	RAT	6	0.903649	0.883833	1.67494	0.524807
164	2.01	4.01	3.646	0.418	0.209	sp|Q9JJ79|DYHC2_RAT	Cytoplasmic dynein 2 heavy chain 1 OS=Rattus norvegicus GN=Dync2h1 PE=1 SV=1	RAT	2	0.912011	0.615184	1.41906	0.642688
145	3.07	3.13	6	3.429	2.857	sp|Q07009|CAN2_RAT	Calpain-2 catalytic subunit OS=Rattus norvegicus GN=Capn2 PE=1 SV=3	RAT	3	0.912011	0.654128	1.57036	0.549541
225	2	2	20.92	15.69	15.69	sp|P08025|IGF1_RAT	Insulin-like growth factor I OS=Rattus norvegicus GN=Igf1 PE=1 SV=3	RAT	2	0.92045	0.846074	1.24738	0.737904
95	11.25	11.26	86.39	83.67	65.99	sp|P02767|TTHY_RAT	Transthyretin OS=Rattus norvegicus GN=Ttr PE=1 SV=1	RAT	12	0.92045	0.588981	1.22462	0.744732
81	17.01	17.01	38.17	34.91	30.77	sp|P51886|LUM_RAT	Lumican OS=Rattus norvegicus GN=Lum PE=2 SV=1	RAT	13	0.92045	0.592815	1.22462	0.724436
157	2.15	2.15	5.6	3.8	2.8	sp|P08683|CP2CB_RAT	Cytochrome P450 2C11 OS=Rattus norvegicus GN=Cyp2c11 PE=1 SV=1	RAT	2	0.928966	0.954313	1.28233	0.724436
122	4.48	4.49	9.407	5.789	5.789	sp|P59996|PCSK9_RAT	Proprotein convertase subtilisin/kexin type 9 OS=Rattus norvegicus GN=Pcsk9 PE=1 SV=1	RAT	4	0.928966	0.501276	1.24738	0.744732
278	1.17	1.39	7.152	2.159	2.159	sp|Q9QY44|ABCD2_RAT	ATP-binding cassette sub-family D member 2 OS=Rattus norvegicus GN=Abcd2 PE=2 SV=1	RAT	2	0.937562	0.867341	1.90546	0.49204
296	0.41	1.13	5.357	2.455	1.563	sp|Q62862|MP2K5_RAT	Dual specificity mitogen-activated protein kinase kinase 5 OS=Rattus norvegicus GN=Map2k5 PE=1 SV=1	RAT	2	0.937562	0.990926	1.67494	0.544503
153	2.4	2.45	10.44	4.121	4.121	sp|P05065|ALDOA_RAT	Fructose-bisphosphate aldolase A OS=Rattus norvegicus GN=Aldoa PE=1 SV=2	RAT	2	0.946237	0.887616	1.27057	0.744732
103	8.1	8.1	17.26	16.01	11.23	sp|O35217|MINP1_RAT	Multiple inositol polyphosphate phosphatase 1 OS=Rattus norvegicus GN=Minpp1 PE=1 SV=3	RAT	4	0.954993	0.641927	1.24738	0.758578
91	12.68	12.73	36.12	36.12	33.84	sp|P32038|CFAD_RAT	Complement factor D OS=Rattus norvegicus GN=Cfd PE=1 SV=2	RAT	10	0.954993	0.64025	1.08643	0.879023
82	16.75	16.78	36.99	36.99	35.62	sp|P15473|IBP3_RAT	Insulin-like growth factor-binding protein 3 OS=Rattus norvegicus GN=Igfbp3 PE=1 SV=2	RAT	13	0.954993	0.785906	1.27057	0.698232
35	47.91	47.92	46.38	44.48	43.65	sp|Q8R2H5|PHLD_RAT	Phosphatidylinositol-glycan-specific phospholipase D OS=Rattus norvegicus GN=Gpld1 PE=2 SV=1	RAT	40	0.954993	0.879615	1.11686	0.847227
141	3.59	24.07	95.24	92.52	92.52	sp|P11517|HBB2_RAT	Hemoglobin subunit beta-2 OS=Rattus norvegicus PE=1 SV=2	RAT	43	0.954993	0.733159	1.25893	0.758578
138	3.68	3.7	6.897	5.071	4.057	sp|O35568|FBLN3_RAT	EGF-containing fibulin-like extracellular matrix protein 1 OS=Rattus norvegicus GN=Efemp1 PE=1 SV=1	RAT	2	0.963829	0.934901	2.77971	0.346737
146	3.07	3.11	11.22	8.78	8.78	sp|P40112|PSB3_RAT	Proteasome subunit beta type-3 OS=Rattus norvegicus GN=Psmb3 PE=1 SV=1	RAT	2	0.963829	0.953894	2.0893	0.461318
137	3.75	3.8	10.57	4.574	3.785	sp|P24054|SPRL1_RAT	SPARC-like protein 1 OS=Rattus norvegicus GN=Sparcl1 PE=2 SV=1	RAT	2	0.972747	0.967532	2.58226	0.376704
159	2.12	2.13	3.158	3.158	3.158	sp|P25115|DRD5_RAT	D(1B) dopamine receptor OS=Rattus norvegicus GN=Drd5 PE=2 SV=1	RAT	2	0.972747	0.973018	2.0893	0.465586
119	4.75	4.75	7.6	6.267	5.067	sp|Q6IUU3|QSOX1_RAT	Sulfhydryl oxidase 1 OS=Rattus norvegicus GN=Qsox1 PE=1 SV=1	RAT	3	0.972747	0.975463	4.28549	0.226986
43	38.78	38.78	72.39	72.39	72.39	sp|P55159|PON1_RAT	Serum paraoxonase/arylesterase 1 OS=Rattus norvegicus GN=Pon1 PE=1 SV=3	RAT	52	0.972747	0.790659	1.03753	0.937562
148	2.85	2.9	6.813	4.749	4.336	sp|P02454|CO1A1_RAT	Collagen alpha-1(I) chain OS=Rattus norvegicus GN=Col1a1 PE=1 SV=5	RAT	6	0.981748	0.767538	1.67494	0.343558
100	9.54	9.8	35.97	32.02	30.43	sp|P31721|C1QB_RAT	Complement C1q subcomponent subunit B OS=Rattus norvegicus GN=C1qb PE=1 SV=2	RAT	12	0.981748	0.411891	1.08643	0.895365
67	23.81	23.94	33.06	28.28	23.5	sp|O08619|F13A_RAT	Coagulation factor XIII A chain OS=Rattus norvegicus GN=F13a1 PE=2 SV=3	RAT	18	0.981748	0.41688	1.18032	0.831764
1	579.56	579.56	97.04	96.38	96.05	sp|P02770|ALBU_RAT	Serum albumin OS=Rattus norvegicus GN=Alb PE=1 SV=2	RAT	3265	0.990832	0.638042	1	0.990832
136	3.86	3.9	7.11	3.963	2.914	sp|P13596|NCAM1_RAT	Neural cell adhesion molecule 1 OS=Rattus norvegicus GN=Ncam1 PE=1 SV=1	RAT	2	1	0.975334	2.208	0.452898
123	4.2	4.2	32.14	28.57	28.57	sp|P62963|PROF1_RAT	Profilin-1 OS=Rattus norvegicus GN=Pfn1 PE=1 SV=2	RAT	3	1	0.0412557	2.83139	0.353183
93	12.27	12.33	36.97	31.51	28.15	sp|P19999|MBL1_RAT	Mannose-binding protein A OS=Rattus norvegicus GN=Mbl1 PE=1 SV=1	RAT	11	1	0.945731	1.28233	0.77983
62	24.49	24.5	49.66	45.95	45.95	sp|Q63678|ZA2G_RAT	Zinc-alpha-2-glycoprotein OS=Rattus norvegicus GN=Azgp1 PE=2 SV=1	RAT	23	1	0.126089	1.0666	0.937562
6	242.2	242.17	93.7	91.69	90.4	sp|P12346|TRFE_RAT	Serotransferrin OS=Rattus norvegicus GN=Tf PE=1 SV=3	RAT	886	1	0.679074	1	1
4	352.43	354.35	83.94	81.54	79.62	sp|P01026|CO3_RAT	Complement C3 OS=Rattus norvegicus GN=C3 PE=1 SV=3	RAT	923	1	9.03558e-05	1	1
129	4	4.01	14.07	7.605	7.605	sp|P18420|PSA1_RAT	Proteasome subunit alpha type-1 OS=Rattus norvegicus GN=Psma1 PE=1 SV=2	RAT	2	1.00925	0.829461	1.24738	0.809096
117	5.42	5.43	28.57	28.57	28.57	sp|O55004|RNAS4_RAT	Ribonuclease 4 OS=Rattus norvegicus GN=Rnase4 PE=1 SV=1	RAT	3	1.00925	0.820937	1.24738	0.809096
51	30.91	33.17	44.48	40.84	38.08	sp|Q6P6T1|C1S_RAT	Complement C1s subcomponent OS=Rattus norvegicus GN=C1s PE=2 SV=2	RAT	20	1.00925	0.333165	1.05682	0.954993
46	35.72	48.34	65.05	61.89	60.44	sp|Q63556|SPA3M_RAT	Serine protease inhibitor A3M (Fragment) OS=Rattus norvegicus GN=Serpina3m PE=2 SV=1	RAT	85	1.00925	0.918388	1.13763	0.887156
3	408.38	422.62	87.13	86	83.53	sp|Q63041|A1M_RAT	Alpha-1-macroglobulin OS=Rattus norvegicus GN=A1m PE=1 SV=1	RAT	1477	1.00925	6.26983e-07	1	1.00925
149	2.53	2.55	16.09	6.652	4.506	sp|P10354|CMGA_RAT	Chromogranin-A OS=Rattus norvegicus GN=Chga PE=1 SV=1	RAT	2	1.01859	0.951852	5.80764	0.175388
125	4.1	6.14	23.25	17.34	8.856	sp|P24594|IBP5_RAT	Insulin-like growth factor-binding protein 5 OS=Rattus norvegicus GN=Igfbp5 PE=1 SV=1	RAT	3	1.01859	0.98155	1.11686	0.912011
128	4.01	4.01	32.47	32.47	23.38	sp|P08650|CO5_RAT	Complement C5 (Fragment) OS=Rattus norvegicus GN=C5 PE=1 SV=2	RAT	3	1.01859	0.915769	1.21339	0.83946
115	5.96	6.01	16.7	13.02	10.2	sp|P31394|PROC_RAT	Vitamin K-dependent protein C OS=Rattus norvegicus GN=Proc PE=2 SV=1	RAT	5	1.01859	0.689575	1.1695	0.870964
111	6.61	6.62	18.78	16.73	16.33	sp|P31720|C1QA_RAT	Complement C1q subcomponent subunit A OS=Rattus norvegicus GN=C1qa PE=1 SV=2	RAT	8	1.01859	0.55939	1.11686	0.912011
31	59.45	59.5	85.71	85.71	85.71	sp|Q9QX79|FETUB_RAT	Fetuin-B OS=Rattus norvegicus GN=Fetub PE=2 SV=1	RAT	139	1.02802	0.495892	1.14815	0.895365
84	15.77	15.9	17.93	14.52	13.63	sp|P53813|PROS_RAT	Vitamin K-dependent protein S OS=Rattus norvegicus GN=Pros1 PE=2 SV=1	RAT	13	1.03753	0.596004	1.05682	0.981748
55	28.5	28.54	56.02	50.98	48.36	sp|Q9EQV8|CBPN_RAT	Carboxypeptidase N catalytic chain OS=Rattus norvegicus GN=Cpn1 PE=2 SV=1	RAT	28	1.03753	0.973227	1.24738	0.831764
49	32	32.07	38.35	37.46	31.9	sp|Q63514|C4BPA_RAT	C4b-binding protein alpha chain OS=Rattus norvegicus GN=C4bpa PE=2 SV=1	RAT	19	1.04713	0.267349	1.1695	0.895365
45	35.93	35.91	45.33	42.78	40.07	sp|P55314|CO8B_RAT	Complement component C8 beta chain OS=Rattus norvegicus GN=C8b PE=2 SV=2	RAT	31	1.04713	0.1988	1.14815	0.912011
26	65.76	65.99	62.38	58.15	57.52	sp|P14272|KLKB1_RAT	Plasma kallikrein OS=Rattus norvegicus GN=Klkb1 PE=1 SV=1	RAT	49	1.04713	0.955589	1.10662	0.946237
131	4	4	5.253	1.876	1.876	sp|P85972|VINC_RAT	Vinculin OS=Rattus norvegicus GN=Vcl PE=1 SV=1	RAT	2	1.05682	0.821696	1.25893	0.83946
83	16.64	16.68	83.65	83.65	83.65	sp|P20767|LAC2_RAT	Ig lambda-2 chain C region OS=Rattus norvegicus PE=4 SV=1	RAT	36	1.05682	0.462057	1.1272	0.937562
37	46.76	46.83	48.92	48.01	48.01	sp|Q62930|CO9_RAT	Complement component C9 OS=Rattus norvegicus GN=C9 PE=2 SV=1	RAT	66	1.05682	0.701907	1.09648	0.963829
126	4.01	4.15	10.67	5.967	5.244	sp|Q6IG03|K2C73_RAT	Keratin, type II cytoskeletal 73 OS=Rattus norvegicus GN=Krt73 PE=1 SV=1	RAT	3	1.0666	0.879189	2.0893	0.510505
109	6.77	6.78	11.37	9.928	6.859	sp|P10960|SAP_RAT	Sulfated glycoprotein 1 OS=Rattus norvegicus GN=Psap PE=1 SV=1	RAT	4	1.07647	0.749964	1.15878	0.928966
112	6.37	6.38	12.8	12.8	10.98	sp|O88201|CLC11_RAT	C-type lectin domain family 11 member A OS=Rattus norvegicus GN=Clec11a PE=2 SV=1	RAT	4	1.07647	0.774864	1.61436	0.666807
99	10	10	32.67	32.67	31.68	sp|P06759|APOC3_RAT	Apolipoprotein C-III OS=Rattus norvegicus GN=Apoc3 PE=2 SV=2	RAT	19	1.07647	0.577867	1.13763	0.946237
155	2.17	2.17	16.8	13.93	7.787	sp|P08661|MBL2_RAT	Mannose-binding protein C OS=Rattus norvegicus GN=Mbl2 PE=1 SV=2	RAT	2	1.08643	0.740901	1.14815	0.946237
156	2.16	2.19	2.453	0.6663	0.6663	RRRRRsp|Q71LX6|XIRP2_RAT	REVERSED Xin actin-binding repeat-containing protein 2 OS=Rattus norvegicus GN=Xirp2 PE=2 SV=1	RAT	3	1.08643	0.374359	1.35519	0.801678
127	4.01	4.01	9.953	7.346	7.346	sp|Q7TPA5|SPA11_RAT	Serpin A11 OS=Rattus norvegicus GN=Serpina11 PE=2 SV=2	RAT	3	1.10662	0.755545	1.59956	0.691831
110	6.73	6.79	33.88	33.88	32.24	sp|P31722|C1QC_RAT	Complement C1q subcomponent subunit C OS=Rattus norvegicus GN=C1qc PE=1 SV=2	RAT	10	1.11686	0.820884	1.27057	0.879023
86	14.96	15	26.23	24.68	24.68	sp|P25236|SEPP1_RAT	Selenoprotein P OS=Rattus norvegicus GN=Sepp1 PE=1 SV=2	RAT	15	1.11686	0.99521	1.23595	0.903649
9	130.34	130.33	66.75	65.22	61.89	sp|P06399|FIBA_RAT	Fibrinogen alpha chain OS=Rattus norvegicus GN=Fga PE=1 SV=3	RAT	359	1.11686	0.0776155	1.0666	1.04713
11	124.07	124.06	83.21	81.51	79.56	sp|P17475|A1AT_RAT	Alpha-1-antiproteinase OS=Rattus norvegicus GN=Serpina1 PE=1 SV=2	RAT	428	1.11686	0.266164	1.08643	1.02802
175	2	4	2.36	0.9833	0.9833	sp|Q9R1T9|KCNH4_RAT	Potassium voltage-gated channel subfamily H member 4 OS=Rattus norvegicus GN=Kcnh4 PE=2 SV=1	RAT	2	1.13763	0.669804	1.55597	0.731139
54	29.77	29.83	43.42	39.25	35.28	sp|Q64268|HEP2_RAT	Heparin cofactor 2 OS=Rattus norvegicus GN=Serpind1 PE=2 SV=1	RAT	27	1.13763	0.796548	1.14815	0.990832
85	15.25	40.93	64.72	64.72	64.72	sp|P20759|IGHG1_RAT	Ig gamma-1 chain C region OS=Rattus norvegicus PE=1 SV=1	RAT	158	1.15878	0.290508	1.18032	0.981748
104	8.08	8.08	12.72	12.72	10.4	sp|Q68FS4|AMPL_RAT	Cytosol aminopeptidase OS=Rattus norvegicus GN=Lap3 PE=1 SV=1	RAT	4	1.1695	0.554184	3.98107	0.293765
24	68.34	69.82	65.64	63.7	60.45	sp|P18292|THRB_RAT	Prothrombin OS=Rattus norvegicus GN=F2 PE=1 SV=1	RAT	78	1.1695	0.238511	1.11686	1.04713
200	2	2	4.617	1.679	1.679	sp|O88761|PSMD1_RAT	26S proteasome non-ATPase regulatory subunit 1 OS=Rattus norvegicus GN=Psmd1 PE=2 SV=1	RAT	6	1.18032	0.461267	2.0893	0.564937
276	1.23	3.36	5.809	5.809	5.809	sp|P34064|PSA5_RAT	Proteasome subunit alpha type-5 OS=Rattus norvegicus GN=Psma5 PE=2 SV=1	RAT	2	1.19124	0.755466	1.58489	0.751623
72	20.92	20.96	27.72	21.05	21.05	sp|Q63621|IL1AP_RAT	Interleukin-1 receptor accessory protein OS=Rattus norvegicus GN=Il1rap PE=2 SV=1	RAT	13	1.19124	0.823548	1.23595	0.963829
44	37.44	37.41	100	100	97.17	sp|P01835|KACB_RAT	Ig kappa chain C region, B allele OS=Rattus norvegicus PE=1 SV=1	RAT	184	1.19124	0.929748	1.08643	1.09648
275	1.27	1.59	3.217	1.051	1.051	sp|O88280|SLIT3_RAT	Slit homolog 3 protein OS=Rattus norvegicus GN=Slit3 PE=2 SV=1	RAT	2	1.21339	0.534252	1.65959	0.731139
173	2	4.15	9.92	4.8	4.8	sp|Q6IMF3|K2C1_RAT	Keratin, type II cytoskeletal 1 OS=Rattus norvegicus GN=Krt1 PE=2 SV=1	RAT	3	1.22462	0.683561	2.0893	0.586138
7	185.66	187.54	68.34	67.13	63.1	sp|P08649|CO4_RAT	Complement C4 OS=Rattus norvegicus GN=C4 PE=1 SV=3	RAT	228	1.23595	0.201226	1.05682	1.1695
177	2	2.77	7.039	1.942	1.335	sp|Q02356|AMPD2_RAT	AMP deaminase 2 OS=Rattus norvegicus GN=Ampd2 PE=2 SV=2	RAT	2	1.25893	0.653736	2.10863	0.597035
65	24.08	24.11	51.86	44.99	40.69	sp|Q64240|AMBP_RAT	Protein AMBP OS=Rattus norvegicus GN=Ambp PE=1 SV=1	RAT	40	1.25893	0.172648	1.18032	1.0666
106	7.88	7.9	30.75	24.78	22.09	sp|Q9WTS8|FCN1_RAT	Ficolin-1 OS=Rattus norvegicus GN=Fcn1 PE=2 SV=2	RAT	5	1.2942	0.10041	1.38038	0.937562
196	2	2	12.17	8.115	8.115	sp|Q6P7P5|BZW1_RAT	Basic leucine zipper and W2 domain-containing protein 1 OS=Rattus norvegicus GN=Bzw1 PE=2 SV=1	RAT	2	1.30617	0.611221	2.0893	0.625173
28	63.73	72.35	78.95	75.84	75.84	sp|P09006|SPA3N_RAT	Serine protease inhibitor A3N OS=Rattus norvegicus GN=Serpina3n PE=1 SV=3	RAT	142	1.30617	0.861799	1.14815	1.13763
172	2	4.27	8.178	3.717	2.788	sp|Q4KLY0|CEP63_RAT	Centrosomal protein of 63 kDa OS=Rattus norvegicus GN=Cep63 PE=2 SV=1	RAT	3	1.31826	0.581531	2.14783	0.613762
102	8.46	8.47	33.76	30.25	27.07	sp|Q5M8C6|FGL1_RAT	Fibrinogen-like protein 1 OS=Rattus norvegicus GN=Fgl1 PE=2 SV=1	RAT	9	1.39316	0.311073	1.44544	0.963829
30	60.07	61.47	61.71	53.52	52.57	sp|Q99PS8|HRG_RAT	Histidine-rich glycoprotein OS=Rattus norvegicus GN=Hrg PE=2 SV=1	RAT	104	1.44544	0.291384	1.11686	1.2942
118	5.06	5.07	9.633	6.575	6.575	sp|P06761|GRP78_RAT	78 kDa glucose-regulated protein OS=Rattus norvegicus GN=Hspa5 PE=1 SV=1	RAT	4	1.45881	0.354454	2.0893	0.698232
143	3.46	3.52	33.87	29.84	25	sp|P55797|APOC4_RAT	Apolipoprotein C-IV OS=Rattus norvegicus GN=Apoc4 PE=2 SV=2	RAT	5	1.47231	0.272407	1.39316	1.05682
10	128.37	128.36	82.88	80.79	80.79	sp|P14480|FIBB_RAT	Fibrinogen beta chain OS=Rattus norvegicus GN=Fgb PE=1 SV=4	RAT	401	1.47231	0.0071416	1.15878	1.27057
73	20.72	22.79	48.33	45.59	45.59	sp|P20762|IGG2C_RAT	Ig gamma-2C chain C region OS=Rattus norvegicus PE=2 SV=1	RAT	38	1.49968	0.0350893	1.23595	1.21339
25	66.12	66.12	86.02	84.47	84.47	sp|P20760|IGG2A_RAT	Ig gamma-2A chain C region OS=Rattus norvegicus GN=Igg-2a PE=1 SV=1	RAT	270	1.51356	0.158432	1.10662	1.36773
64	24.09	24.09	49.15	41.53	36.23	sp|Q6IRK9|CBPQ_RAT	Carboxypeptidase Q OS=Rattus norvegicus GN=Cpq PE=1 SV=1	RAT	18	1.5417	0.0397838	1.35519	1.13763
15	104.57	104.56	84.04	82.92	79.78	sp|P02680|FIBG_RAT	Fibrinogen gamma chain OS=Rattus norvegicus GN=Fgg PE=1 SV=3	RAT	338	1.55597	0.00583612	1.07647	1.44544
124	4.15	4.19	12.36	7.196	6.273	sp|Q6IG05|K2C75_RAT	Keratin, type II cytoskeletal 75 OS=Rattus norvegicus GN=Krt75 PE=2 SV=2	RAT	4	1.57036	0.50124	2.33346	0.672977
78	19.29	19.36	76.47	76.47	76.47	sp|P04638|APOA2_RAT	Apolipoprotein A-II OS=Rattus norvegicus GN=Apoa2 PE=2 SV=1	RAT	50	1.59956	0.439261	1.31826	1.21339
22	75.18	75.17	94.89	93.75	92.05	sp|P24090|FETUA_RAT	Alpha-2-HS-glycoprotein OS=Rattus norvegicus GN=Ahsg PE=1 SV=2	RAT	243	1.61436	0.231898	1.22462	1.31826
108	6.8	6.81	14.35	9.801	8.239	sp|Q8CHN8|MASP1_RAT	Mannan-binding lectin serine protease 1 OS=Rattus norvegicus GN=Masp1 PE=1 SV=2	RAT	4	1.64437	0.478135	1.65959	0.990832
282	1.01	1.57	4.121	4.121	4.121	sp|P00884|ALDOB_RAT	Fructose-bisphosphate aldolase B OS=Rattus norvegicus GN=Aldob PE=1 SV=2	RAT	2	1.67494	0.407131	2.0893	0.801678
59	26.06	48.64	33.76	24.93	22.42	sp|P06238|A2MG_RAT	Alpha-2-macroglobulin OS=Rattus norvegicus GN=A2m PE=2 SV=2	RAT	86	1.67494	0.285818	1.45881	1.14815
68	22.68	299.93	75.69	71.34	69.96	sp|Q6IE52|MUG2_RAT	Murinoglobulin-2 OS=Rattus norvegicus GN=Mug2 PE=1 SV=1	RAT	1138	1.67494	0.000798125	1.36773	1.22462
279	1.14	1.59	2.828	2.121	1.728	sp|P04157|PTPRC_RAT	Receptor-type tyrosine-protein phosphatase C OS=Rattus norvegicus GN=Ptprc PE=2 SV=2	RAT	2	1.72187	0.365102	3.59749	0.47863
66	23.82	23.9	34.16	31.85	28.65	sp|Q62894|ECM1_RAT	Extracellular matrix protein 1 OS=Rattus norvegicus GN=Ecm1 PE=2 SV=2	RAT	19	1.85353	0.456306	1.55597	1.19124
234	2	2	7.375	5.31	5.31	sp|P00787|CATB_RAT	Cathepsin B OS=Rattus norvegicus GN=Ctsb PE=1 SV=2	RAT	2	2.05116	0.314487	2.10863	0.972747
5	244.68	244.58	38.35	34.24	30.38	sp|Q7TMA5|APOB_RAT	Apolipoprotein B-100 OS=Rattus norvegicus GN=Apob PE=1 SV=1	RAT	156	2.10863	0.00113049	1.49968	1.40605
32	56.67	56.64	48.33	47.05	46.54	sp|Q68FP1|GELS_RAT	Gelsolin OS=Rattus norvegicus GN=Gsn PE=1 SV=1	RAT	60	2.24905	0.035538	1.5417	1.45881
295	0.48	0.49	2.894	1.286	1.286	sp|P54275|MSH2_RAT	DNA mismatch repair protein Msh2 OS=Rattus norvegicus GN=Msh2 PE=2 SV=1	RAT	2	2.48886	0.254887	2.0893	1.19124
23	70.8	70.8	89	86.19	84.91	sp|P02651|APOA4_RAT	Apolipoprotein A-IV OS=Rattus norvegicus GN=Apoa4 PE=2 SV=2	RAT	166	2.51189	8.07438e-06	1.6293	1.5417
13	114.52	445.74	88.57	85.47	83.99	sp|Q03626|MUG1_RAT	Murinoglobulin-1 OS=Rattus norvegicus GN=Mug1 PE=2 SV=1	RAT	1615	2.96483	4.51619e-05	1.45881	2.03236
58	26.46	26.52	60.53	60.27	54.67	sp|P63259|ACTG_RAT	Actin, cytoplasmic 2 OS=Rattus norvegicus GN=Actg1 PE=1 SV=1	RAT	25	3.16228	0.000116137	1.58489	1.99526
8	183.38	183.32	56.56	53.29	52.56	sp|P04937|FINC_RAT	Fibronectin OS=Rattus norvegicus GN=Fn1 PE=1 SV=2	RAT	276	3.98107	6.22691e-11	1.64437	2.42103
2	493.36	493.27	89.23	86.53	85.85	sp|P14046|A1I3_RAT	Alpha-1-inhibitor 3 OS=Rattus norvegicus GN=A1i3 PE=1 SV=1	RAT	1780	4.52898	2.1465e-06	1.40605	3.22107
205	2	2	3.411	1.165	1.165	sp|Q62600|NOS3_RAT	Nitric oxide synthase, endothelial OS=Rattus norvegicus GN=Nos3 PE=1 SV=4	RAT	2	10.2802	0.206752	2.91072	3.53183
142	3.55	3.59	17.96	12.65	12.65	sp|P63102|1433Z_RAT	14-3-3 protein zeta/delta OS=Rattus norvegicus GN=Ywhaz PE=1 SV=1	RAT	2	12.0226	0.101916	31.9154	0.376704

## Sheet: Supplementary Table 8
Hulme et al., INVESTIGATION OF THE BLOOD PROTEOME IN RESPONSE TO SPINAL CORD INJURY IN RODENT MODELS. Spinal Cord. 2021
	Supplementary Proteomic Table 8. A protein summary for all the proteins identified by iTRAQ-mass spectrometry analysis of serum from rodents following a sham Injury (SCI) and
	112 days compared to a sham injury at 14 days post injury. Only proteins with a Protein Threshold (Unused ProtScore (conf)) < 0.05 are and that were detected with 2 or more peptides are included.
	iTRAQ ratios were bias and background corrected. p-values were generated by the ProteinPilot software.
	For each protein identified, the corresponding Swiss-Prot Accession number is shown, together with the unused ProtScore (a measurement of all the peptide evidence for a protein that is not better explained by a higher ranking protein),
	the total Protscore (a measure of the total amount of evidence for a detected protein), the protein name as it is given in the Swiss-Prot database and the number of peptides used for the identification.
N	Unused	Total	%Cov	%Cov(50)	%Cov(95)	Accession	Name	Species	Peptides(95%)	112 day sham:14 day sham	PVal 112 day sham:14 day sham
1	579.56	579.56	97.04	96.38	96.05	sp|P02770|ALBU_RAT	Serum albumin OS=Rattus norvegicus GN=Alb PE=1 SV=2	RAT	3265	1	0.000922483
2	493.36	493.27	89.23	86.53	85.85	sp|P14046|A1I3_RAT	Alpha-1-inhibitor 3 OS=Rattus norvegicus GN=A1i3 PE=1 SV=1	RAT	1780	1.45881	0.805651
3	408.38	422.62	87.13	86	83.53	sp|Q63041|A1M_RAT	Alpha-1-macroglobulin OS=Rattus norvegicus GN=A1m PE=1 SV=1	RAT	1477	0.972747	2.25296e-08
4	352.43	354.35	83.94	81.54	79.62	sp|P01026|CO3_RAT	Complement C3 OS=Rattus norvegicus GN=C3 PE=1 SV=3	RAT	923	0.981748	0.000253612
5	244.68	244.58	38.35	34.24	30.38	sp|Q7TMA5|APOB_RAT	Apolipoprotein B-100 OS=Rattus norvegicus GN=Apob PE=1 SV=1	RAT	156	1.78649	3.09614e-09
6	242.2	242.17	93.7	91.69	90.4	sp|P12346|TRFE_RAT	Serotransferrin OS=Rattus norvegicus GN=Tf PE=1 SV=3	RAT	886	1	0.00862257
7	185.66	187.54	68.34	67.13	63.1	sp|P08649|CO4_RAT	Complement C4 OS=Rattus norvegicus GN=C4 PE=1 SV=3	RAT	228	0.20893	1.12361e-11
8	183.38	183.32	56.56	53.29	52.56	sp|P04937|FINC_RAT	Fibronectin OS=Rattus norvegicus GN=Fn1 PE=1 SV=2	RAT	276	1.18032	0.977082
9	130.34	130.33	66.75	65.22	61.89	sp|P06399|FIBA_RAT	Fibrinogen alpha chain OS=Rattus norvegicus GN=Fga PE=1 SV=3	RAT	359	1.90546	0.395733
10	128.37	128.36	82.88	80.79	80.79	sp|P14480|FIBB_RAT	Fibrinogen beta chain OS=Rattus norvegicus GN=Fgb PE=1 SV=4	RAT	401	1.57036	0.242487
11	124.07	124.06	83.21	81.51	79.56	sp|P17475|A1AT_RAT	Alpha-1-antiproteinase OS=Rattus norvegicus GN=Serpina1 PE=1 SV=2	RAT	428	1.41906	0.686252
12	123.6	123.9	76.74	74.35	73.7	sp|P20059|HEMO_RAT	Hemopexin OS=Rattus norvegicus GN=Hpx PE=1 SV=3	RAT	318	0.679204	0.141577
13	114.52	445.74	88.57	85.47	83.99	sp|Q03626|MUG1_RAT	Murinoglobulin-1 OS=Rattus norvegicus GN=Mug1 PE=2 SV=1	RAT	1615	0.717794	0.0294735
14	109.61	109.59	60.15	59.21	58.07	sp|P13635|CERU_RAT	Ceruloplasmin OS=Rattus norvegicus GN=Cp PE=1 SV=3	RAT	207	1.24738	0.45366
15	104.57	104.56	84.04	82.92	79.78	sp|P02680|FIBG_RAT	Fibrinogen gamma chain OS=Rattus norvegicus GN=Fgg PE=1 SV=3	RAT	338	1.64437	0.382878
16	99.52	99.52	70.44	68.72	67.36	sp|Q01177|PLMN_RAT	Plasminogen OS=Rattus norvegicus GN=Plg PE=2 SV=2	RAT	146	0.772681	0.0140004
17	95.82	95.82	83.41	73.08	71.63	sp|P05545|SPA3K_RAT	Serine protease inhibitor A3K OS=Rattus norvegicus GN=Serpina3k PE=1 SV=3	RAT	320	0.77983	0.45983
18	95.34	95.56	70.23	68.59	65.13	sp|P36953|AFAM_RAT	Afamin OS=Rattus norvegicus GN=Afm PE=2 SV=1	RAT	142	2.80543	0.000180396
19	85.75	85.72	81.51	79.41	76.89	sp|P04276|VTDB_RAT	Vitamin D-binding protein OS=Rattus norvegicus GN=Gc PE=1 SV=3	RAT	190	2.33346	0.205008
20	85.57	85.66	74.19	73.26	72.09	sp|P08932|KNT2_RAT	T-kininogen 2 OS=Rattus norvegicus PE=1 SV=2	RAT	174	0.554626	0.0809539
21	80.05	80.01	49.94	49.61	48.03	sp|Q63416|ITIH3_RAT	Inter-alpha-trypsin inhibitor heavy chain H3 OS=Rattus norvegicus GN=Itih3 PE=2 SV=1	RAT	142	1.41906	0.804198
22	75.18	75.17	94.89	93.75	92.05	sp|P24090|FETUA_RAT	Alpha-2-HS-glycoprotein OS=Rattus norvegicus GN=Ahsg PE=1 SV=2	RAT	243	1.30617	0.580288
23	70.8	70.8	89	86.19	84.91	sp|P02651|APOA4_RAT	Apolipoprotein A-IV OS=Rattus norvegicus GN=Apoa4 PE=2 SV=2	RAT	166	1.27057	0.491859
24	68.34	69.82	65.64	63.7	60.45	sp|P18292|THRB_RAT	Prothrombin OS=Rattus norvegicus GN=F2 PE=1 SV=1	RAT	78	1.15878	0.772127
25	66.12	66.12	86.02	84.47	84.47	sp|P20760|IGG2A_RAT	Ig gamma-2A chain C region OS=Rattus norvegicus GN=Igg-2a PE=1 SV=1	RAT	270	0.0765597	3.84553e-08
26	65.76	65.99	62.38	58.15	57.52	sp|P14272|KLKB1_RAT	Plasma kallikrein OS=Rattus norvegicus GN=Klkb1 PE=1 SV=1	RAT	49	0.524807	0.000408642
27	63.96	63.82	83.29	83.29	80.69	sp|P06866|HPT_RAT	Haptoglobin OS=Rattus norvegicus GN=Hp PE=1 SV=3	RAT	193	1.35519	0.630511
28	63.73	72.35	78.95	75.84	75.84	sp|P09006|SPA3N_RAT	Serine protease inhibitor A3N OS=Rattus norvegicus GN=Serpina3n PE=1 SV=3	RAT	142	0.178649	4.7094e-06
29	61.76	95.24	81.84	75.79	73.12	sp|P05544|SPA3L_RAT	Serine protease inhibitor A3L OS=Rattus norvegicus GN=Serpina3l PE=1 SV=3	RAT	314	1.27057	0.173386
30	60.07	61.47	61.71	53.52	52.57	sp|Q99PS8|HRG_RAT	Histidine-rich glycoprotein OS=Rattus norvegicus GN=Hrg PE=2 SV=1	RAT	104	0.474242	0.0218948
31	59.45	59.5	85.71	85.71	85.71	sp|Q9QX79|FETUB_RAT	Fetuin-B OS=Rattus norvegicus GN=Fetub PE=2 SV=1	RAT	139	2.72898	0.0356623
32	56.67	56.64	48.33	47.05	46.54	sp|Q68FP1|GELS_RAT	Gelsolin OS=Rattus norvegicus GN=Gsn PE=1 SV=1	RAT	60	1.02802	0.878374
33	55.35	55.38	57.01	55.01	54.1	sp|P10959|EST1C_RAT	Carboxylesterase 1C OS=Rattus norvegicus GN=Ces1c PE=1 SV=3	RAT	107	2.07014	0.0362107
34	54.76	54.79	86.87	82.63	80.31	sp|P04639|APOA1_RAT	Apolipoprotein A-I OS=Rattus norvegicus GN=Apoa1 PE=1 SV=2	RAT	159	6.85488	7.95709e-05
35	47.91	47.92	46.38	44.48	43.65	sp|Q8R2H5|PHLD_RAT	Phosphatidylinositol-glycan-specific phospholipase D OS=Rattus norvegicus GN=Gpld1 PE=2 SV=1	RAT	40	0.92045	0.697087
36	47.28	51.3	81.68	78.08	78.08	sp|P20761|IGG2B_RAT	Ig gamma-2B chain C region OS=Rattus norvegicus GN=Igh-1a PE=1 SV=1	RAT	131	2.12814	0.37578
37	46.76	46.83	48.92	48.01	48.01	sp|Q62930|CO9_RAT	Complement component C9 OS=Rattus norvegicus GN=C9 PE=2 SV=1	RAT	66	0.405509	0.0836939
38	46.5	46.62	81.09	80.45	74.68	sp|P02650|APOE_RAT	Apolipoprotein E OS=Rattus norvegicus GN=Apoe PE=1 SV=2	RAT	99	0.340408	0.00449031
39	46.39	48.58	47.02	46.03	43.87	sp|Q9WUW3|CFAI_RAT	Complement factor I OS=Rattus norvegicus GN=Cfi PE=2 SV=1	RAT	53	0.465586	0.00878584
40	44.28	44.27	51.59	50.6	49.6	sp|Q6P734|IC1_RAT	Plasma protease C1 inhibitor OS=Rattus norvegicus GN=Serping1 PE=2 SV=1	RAT	45	0.724436	0.108277
41	40.95	58.02	54.62	52.27	49.77	sp|P08934|KNG1_RAT	Kininogen-1 OS=Rattus norvegicus GN=Kng1 PE=2 SV=1	RAT	100	0.794328	0.117797
42	40.39	40.54	36.4	32.23	30.3	sp|Q811M5|CO6_RAT	Complement component C6 OS=Rattus norvegicus GN=C6 PE=2 SV=1	RAT	36	0.772681	0.52166
43	38.78	38.78	72.39	72.39	72.39	sp|P55159|PON1_RAT	Serum paraoxonase/arylesterase 1 OS=Rattus norvegicus GN=Pon1 PE=1 SV=3	RAT	52	1.00925	0.250074
44	37.44	37.41	100	100	97.17	sp|P01835|KACB_RAT	Ig kappa chain C region, B allele OS=Rattus norvegicus PE=1 SV=1	RAT	184	0.180302	0.000720556
45	35.93	35.91	45.33	42.78	40.07	sp|P55314|CO8B_RAT	Complement component C8 beta chain OS=Rattus norvegicus GN=C8b PE=2 SV=2	RAT	31	0.474242	0.00462633
46	35.72	48.34	65.05	61.89	60.44	sp|Q63556|SPA3M_RAT	Serine protease inhibitor A3M (Fragment) OS=Rattus norvegicus GN=Serpina3m PE=2 SV=1	RAT	85	0.544503	0.023291
47	34.55	34.57	47.73	45.2	44.19	sp|P31211|CBG_RAT	Corticosteroid-binding globulin OS=Rattus norvegicus GN=Serpina6 PE=1 SV=2	RAT	49	1.51356	0.26627
48	33.35	33.39	70.37	61.62	56.23	sp|P26644|APOH_RAT	Beta-2-glycoprotein 1 OS=Rattus norvegicus GN=Apoh PE=2 SV=2	RAT	51	1.31826	0.323996
49	32	32.07	38.35	37.46	31.9	sp|Q63514|C4BPA_RAT	C4b-binding protein alpha chain OS=Rattus norvegicus GN=C4bpa PE=2 SV=1	RAT	19	0.625173	0.00116849
50	31.36	31.37	43.04	40.43	40.43	sp|P48199|CRP_RAT	C-reactive protein OS=Rattus norvegicus GN=Crp PE=1 SV=1	RAT	80	5.59758	0.1602
51	30.91	33.17	44.48	40.84	38.08	sp|Q6P6T1|C1S_RAT	Complement C1s subcomponent OS=Rattus norvegicus GN=C1s PE=2 SV=2	RAT	20	0.981748	0.217435
52	30.62	30.72	30.92	30.08	30.08	sp|D3ZTE0|FA12_RAT	Coagulation factor XII OS=Rattus norvegicus GN=F12 PE=2 SV=1	RAT	25	0.751623	0.543055
53	30.14	30.14	42.51	41.61	40.04	sp|P05371|CLUS_RAT	Clusterin OS=Rattus norvegicus GN=Clu PE=1 SV=2	RAT	53	1.1695	0.621564
54	29.77	29.83	43.42	39.25	35.28	sp|Q64268|HEP2_RAT	Heparin cofactor 2 OS=Rattus norvegicus GN=Serpind1 PE=2 SV=1	RAT	27	0.586138	0.0246351
55	28.5	28.54	56.02	50.98	48.36	sp|Q9EQV8|CBPN_RAT	Carboxypeptidase N catalytic chain OS=Rattus norvegicus GN=Cpn1 PE=2 SV=1	RAT	28	1.58489	0.137063
56	27.29	27.3	42.14	40.88	38.16	sp|P01015|ANGT_RAT	Angiotensinogen OS=Rattus norvegicus GN=Agt PE=1 SV=1	RAT	37	1.20226	0.899965
57	26.7	26.7	95.24	95.24	95.24	sp|P02091|HBB1_RAT	Hemoglobin subunit beta-1 OS=Rattus norvegicus GN=Hbb PE=1 SV=3	RAT	51	1.7378	0.586712
58	26.46	26.52	60.53	60.27	54.67	sp|P63259|ACTG_RAT	Actin, cytoplasmic 2 OS=Rattus norvegicus GN=Actg1 PE=1 SV=1	RAT	25	0.597035	0.0243188
59	26.06	48.64	33.76	24.93	22.42	sp|P06238|A2MG_RAT	Alpha-2-macroglobulin OS=Rattus norvegicus GN=A2m PE=2 SV=2	RAT	86	1.95884	0.000412971
60	25.53	25.59	42.89	41.28	38.76	sp|Q62975|ZPI_RAT	Protein Z-dependent protease inhibitor OS=Rattus norvegicus GN=Serpina10 PE=2 SV=2	RAT	30	1.07647	0.89393
61	25.12	25.09	37.91	36.97	28.67	sp|Q9EQV9|CBPB2_RAT	Carboxypeptidase B2 OS=Rattus norvegicus GN=Cpb2 PE=2 SV=1	RAT	20	1.77011	0.317733
62	24.49	24.5	49.66	45.95	45.95	sp|Q63678|ZA2G_RAT	Zinc-alpha-2-glycoprotein OS=Rattus norvegicus GN=Azgp1 PE=2 SV=1	RAT	23	0.963829	0.533461
63	24.21	24.3	19.01	15.4	13.37	sp|P22985|XDH_RAT	Xanthine dehydrogenase/oxidase OS=Rattus norvegicus GN=Xdh PE=1 SV=3	RAT	14	1.03753	0.991433
64	24.09	24.09	49.15	41.53	36.23	sp|Q6IRK9|CBPQ_RAT	Carboxypeptidase Q OS=Rattus norvegicus GN=Cpq PE=1 SV=1	RAT	18	0.283139	0.00129099
65	24.08	24.11	51.86	44.99	40.69	sp|Q64240|AMBP_RAT	Protein AMBP OS=Rattus norvegicus GN=Ambp PE=1 SV=1	RAT	40	0.794328	0.580748
66	23.82	23.9	34.16	31.85	28.65	sp|Q62894|ECM1_RAT	Extracellular matrix protein 1 OS=Rattus norvegicus GN=Ecm1 PE=2 SV=2	RAT	19	0.816582	0.912684
67	23.81	23.94	33.06	28.28	23.5	sp|O08619|F13A_RAT	Coagulation factor XIII A chain OS=Rattus norvegicus GN=F13a1 PE=2 SV=3	RAT	18	1.07647	0.992622
68	22.68	299.93	75.69	71.34	69.96	sp|Q6IE52|MUG2_RAT	Murinoglobulin-2 OS=Rattus norvegicus GN=Mug2 PE=1 SV=1	RAT	1138	1.04713	0.142218
69	22.56	22.67	15.43	12.57	11.17	sp|Q99J86|ATRN_RAT	Attractin OS=Rattus norvegicus GN=Atrn PE=2 SV=1	RAT	18	1.03753	0.52333
70	22.2	22.21	64.39	60	54.15	sp|P02764|A1AG_RAT	Alpha-1-acid glycoprotein OS=Rattus norvegicus GN=Orm1 PE=2 SV=1	RAT	28	1.55597	0.186207
71	21.96	85.05	75.12	73.95	72.79	sp|P01048|KNT1_RAT	T-kininogen 1 OS=Rattus norvegicus GN=Map1 PE=1 SV=2	RAT	175	0.666807	0.348623
72	20.92	20.96	27.72	21.05	21.05	sp|Q63621|IL1AP_RAT	Interleukin-1 receptor accessory protein OS=Rattus norvegicus GN=Il1rap PE=2 SV=1	RAT	13	0.49204	0.00389771
73	20.72	22.79	48.33	45.59	45.59	sp|P20762|IGG2C_RAT	Ig gamma-2C chain C region OS=Rattus norvegicus PE=2 SV=1	RAT	38	0.387258	0.00107406
74	20.22	20.27	73.94	67.61	67.61	sp|P01946|HBA_RAT	Hemoglobin subunit alpha-1/2 OS=Rattus norvegicus GN=Hba1 PE=1 SV=3	RAT	45	4.01791	0.00375486
75	20.06	20.17	31.67	26.7	24.88	sp|P35859|ALS_RAT	Insulin-like growth factor-binding protein complex acid labile subunit OS=Rattus norvegicus GN=Igfals PE=1 SV=1	RAT	19	0.870964	0.976571
76	19.96	20.04	66.85	61.88	57.46	sp|P02761|MUP_RAT	Major urinary protein OS=Rattus norvegicus PE=1 SV=1	RAT	22	6.08135	0.0152267
77	19.77	19.9	67.98	60.53	56.14	sp|P23680|SAMP_RAT	Serum amyloid P-component OS=Rattus norvegicus GN=Apcs PE=2 SV=2	RAT	31	1.65959	0.0477087
78	19.29	19.36	76.47	76.47	76.47	sp|P04638|APOA2_RAT	Apolipoprotein A-II OS=Rattus norvegicus GN=Apoa2 PE=2 SV=1	RAT	50	1.83654	0.158292
79	18.37	18.39	53.98	49.12	43.81	sp|P23764|GPX3_RAT	Glutathione peroxidase 3 OS=Rattus norvegicus GN=Gpx3 PE=2 SV=2	RAT	36	1.90546	0.283777
80	17.32	17.35	26.81	19.2	19.2	sp|Q6IFW6|K1C10_RAT	Keratin, type I cytoskeletal 10 OS=Rattus norvegicus GN=Krt10 PE=2 SV=1	RAT	11	1.02802	0.68595
81	17.01	17.01	38.17	34.91	30.77	sp|P51886|LUM_RAT	Lumican OS=Rattus norvegicus GN=Lum PE=2 SV=1	RAT	13	1.75388	0.0690664
82	16.75	16.78	36.99	36.99	35.62	sp|P15473|IBP3_RAT	Insulin-like growth factor-binding protein 3 OS=Rattus norvegicus GN=Igfbp3 PE=1 SV=2	RAT	13	1.88799	0.12347
83	16.64	16.68	83.65	83.65	83.65	sp|P20767|LAC2_RAT	Ig lambda-2 chain C region OS=Rattus norvegicus PE=4 SV=1	RAT	36	0.265461	0.0109057
84	15.77	15.9	17.93	14.52	13.63	sp|P53813|PROS_RAT	Vitamin K-dependent protein S OS=Rattus norvegicus GN=Pros1 PE=2 SV=1	RAT	13	1	0.938236
85	15.25	40.93	64.72	64.72	64.72	sp|P20759|IGHG1_RAT	Ig gamma-1 chain C region OS=Rattus norvegicus PE=1 SV=1	RAT	158	0.801678	0.520748
86	14.96	15	26.23	24.68	24.68	sp|P25236|SEPP1_RAT	Selenoprotein P OS=Rattus norvegicus GN=Sepp1 PE=1 SV=2	RAT	15	0.731139	0.439481
87	14.29	15.02	35.46	35.46	32.62	sp|P16296|FA9_RAT	Coagulation factor IX (Fragment) OS=Rattus norvegicus GN=F9 PE=2 SV=1	RAT	13	0.597035	0.0802411
88	13.89	13.98	67.66	67.66	64.18	sp|P04916|RET4_RAT	Retinol-binding protein 4 OS=Rattus norvegicus GN=Rbp4 PE=1 SV=1	RAT	25	5.59758	0.0796979
89	13.45	14.25	28.01	23.86	22.41	sp|Q63207|FA10_RAT	Coagulation factor X OS=Rattus norvegicus GN=F10 PE=2 SV=1	RAT	18	1.33045	0.841986
90	13.17	13.2	43.16	40.53	40.53	sp|P14630|APOM_RAT	Apolipoprotein M OS=Rattus norvegicus GN=Apom PE=1 SV=2	RAT	9	1.8197	0.695636
91	12.68	12.73	36.12	36.12	33.84	sp|P32038|CFAD_RAT	Complement factor D OS=Rattus norvegicus GN=Cfd PE=1 SV=2	RAT	10	1.00925	0.568398
92	12.61	12.63	54.55	54.55	54.55	sp|P19939|APOC1_RAT	Apolipoprotein C-I OS=Rattus norvegicus GN=Apoc1 PE=2 SV=1	RAT	25	3.46737	0.485091
93	12.27	12.33	36.97	31.51	28.15	sp|P19999|MBL1_RAT	Mannose-binding protein A OS=Rattus norvegicus GN=Mbl1 PE=1 SV=1	RAT	11	0.724436	0.424142
94	12	12.01	15.04	10.07	10.07	sp|Q9JJS8|MASP2_RAT	Mannan-binding lectin serine protease 2 OS=Rattus norvegicus GN=Masp2 PE=1 SV=2	RAT	6	0.963829	0.821684
95	11.25	11.26	86.39	83.67	65.99	sp|P02767|TTHY_RAT	Transthyretin OS=Rattus norvegicus GN=Ttr PE=1 SV=1	RAT	12	1.21339	0.244327
96	10.39	10.39	20.33	20.33	20.33	sp|P00762|TRY1_RAT	Anionic trypsin-1 OS=Rattus norvegicus GN=Prss1 PE=1 SV=1	RAT	77	5.29663	0.824715
97	10.24	10.37	47.9	47.9	38.66	sp|P07151|B2MG_RAT	Beta-2-microglobulin OS=Rattus norvegicus GN=B2m PE=1 SV=1	RAT	11	2.14783	0.161276
98	10.15	10.3	15.23	10.57	10.57	sp|Q6L711|HABP2_RAT	Hyaluronan-binding protein 2 OS=Rattus norvegicus GN=Habp2 PE=2 SV=1	RAT	7	0.963829	0.911322
99	10	10	32.67	32.67	31.68	sp|P06759|APOC3_RAT	Apolipoprotein C-III OS=Rattus norvegicus GN=Apoc3 PE=2 SV=2	RAT	19	0.92045	0.726645
100	9.54	9.8	35.97	32.02	30.43	sp|P31721|C1QB_RAT	Complement C1q subcomponent subunit B OS=Rattus norvegicus GN=C1qb PE=1 SV=2	RAT	12	1.0666	0.531122
101	8.85	8.92	19.09	15.75	11.22	sp|P00689|AMYP_RAT	Pancreatic alpha-amylase OS=Rattus norvegicus GN=Amy2 PE=2 SV=2	RAT	6	1.83654	0.455968
102	8.46	8.47	33.76	30.25	27.07	sp|Q5M8C6|FGL1_RAT	Fibrinogen-like protein 1 OS=Rattus norvegicus GN=Fgl1 PE=2 SV=1	RAT	9	0.457088	0.045605
103	8.1	8.1	17.26	16.01	11.23	sp|O35217|MINP1_RAT	Multiple inositol polyphosphate phosphatase 1 OS=Rattus norvegicus GN=Minpp1 PE=1 SV=3	RAT	4	0.946237	0.779282
104	8.08	8.08	12.72	12.72	10.4	sp|Q68FS4|AMPL_RAT	Cytosol aminopeptidase OS=Rattus norvegicus GN=Lap3 PE=1 SV=1	RAT	4	1.04713	0.787559
105	8	8	11.52	9.213	9.213	sp|Q5FVF9|BTD_RAT	Biotinidase OS=Rattus norvegicus GN=Btd PE=2 SV=1	RAT	4	1.33045	0.134963
106	7.88	7.9	30.75	24.78	22.09	sp|Q9WTS8|FCN1_RAT	Ficolin-1 OS=Rattus norvegicus GN=Fcn1 PE=2 SV=2	RAT	5	0.816582	0.45496
107	7.21	7.21	30.74	27.05	27.05	sp|Q08420|SODE_RAT	Extracellular superoxide dismutase [Cu-Zn] OS=Rattus norvegicus GN=Sod3 PE=1 SV=2	RAT	7	3.04789	0.123855
108	6.8	6.81	14.35	9.801	8.239	sp|Q8CHN8|MASP1_RAT	Mannan-binding lectin serine protease 1 OS=Rattus norvegicus GN=Masp1 PE=1 SV=2	RAT	4	1.5417	0.217976
109	6.77	6.78	11.37	9.928	6.859	sp|P10960|SAP_RAT	Sulfated glycoprotein 1 OS=Rattus norvegicus GN=Psap PE=1 SV=1	RAT	4	1.08643	0.677801
110	6.73	6.79	33.88	33.88	32.24	sp|P31722|C1QC_RAT	Complement C1q subcomponent subunit C OS=Rattus norvegicus GN=C1qc PE=1 SV=2	RAT	10	0.954993	0.905598
111	6.61	6.62	18.78	16.73	16.33	sp|P31720|C1QA_RAT	Complement C1q subcomponent subunit A OS=Rattus norvegicus GN=C1qa PE=1 SV=2	RAT	8	0.990832	0.536451
112	6.37	6.38	12.8	12.8	10.98	sp|O88201|CLC11_RAT	C-type lectin domain family 11 member A OS=Rattus norvegicus GN=Clec11a PE=2 SV=1	RAT	4	1.33045	0.363629
114	6.01	8.01	12.31	8.796	6.089	sp|P29534|VCAM1_RAT	Vascular cell adhesion protein 1 OS=Rattus norvegicus GN=Vcam1 PE=2 SV=1	RAT	4	1.18032	0.474912
115	5.96	6.01	16.7	13.02	10.2	sp|P31394|PROC_RAT	Vitamin K-dependent protein C OS=Rattus norvegicus GN=Proc PE=2 SV=1	RAT	5	1.01859	0.844473
116	5.52	5.56	22.48	20.54	18.99	sp|Q63515|C4BPB_RAT	C4b-binding protein beta chain OS=Rattus norvegicus GN=C4bpb PE=2 SV=1	RAT	6	1.39316	0.189136
117	5.42	5.43	28.57	28.57	28.57	sp|O55004|RNAS4_RAT	Ribonuclease 4 OS=Rattus norvegicus GN=Rnase4 PE=1 SV=1	RAT	3	1.02802	0.979354
118	5.06	5.07	9.633	6.575	6.575	sp|P06761|GRP78_RAT	78 kDa glucose-regulated protein OS=Rattus norvegicus GN=Hspa5 PE=1 SV=1	RAT	4	1.24738	0.583473
119	4.75	4.75	7.6	6.267	5.067	sp|Q6IUU3|QSOX1_RAT	Sulfhydryl oxidase 1 OS=Rattus norvegicus GN=Qsox1 PE=1 SV=1	RAT	3	1.19124	0.708102
120	4.55	4.56	11.59	8.74	8.74	sp|Q5I0D7|PEPD_RAT	Xaa-Pro dipeptidase OS=Rattus norvegicus GN=Pepd PE=2 SV=1	RAT	5	1.08643	0.482212
121	4.51	4.53	15.68	12.5	7.955	sp|P18424|LCAT_RAT	Phosphatidylcholine-sterol acyltransferase OS=Rattus norvegicus GN=Lcat PE=1 SV=1	RAT	3	1.95884	0.0265901
122	4.48	4.49	9.407	5.789	5.789	sp|P59996|PCSK9_RAT	Proprotein convertase subtilisin/kexin type 9 OS=Rattus norvegicus GN=Pcsk9 PE=1 SV=1	RAT	4	0.928966	0.858839
123	4.2	4.2	32.14	28.57	28.57	sp|P62963|PROF1_RAT	Profilin-1 OS=Rattus norvegicus GN=Pfn1 PE=1 SV=2	RAT	3	0.912011	0.0416918
124	4.15	4.19	12.36	7.196	6.273	sp|Q6IG05|K2C75_RAT	Keratin, type II cytoskeletal 75 OS=Rattus norvegicus GN=Krt75 PE=2 SV=2	RAT	4	1.18032	0.862253
125	4.1	6.14	23.25	17.34	8.856	sp|P24594|IBP5_RAT	Insulin-like growth factor-binding protein 5 OS=Rattus norvegicus GN=Igfbp5 PE=1 SV=1	RAT	3	1.01859	0.786621
126	4.01	4.15	10.67	5.967	5.244	sp|Q6IG03|K2C73_RAT	Keratin, type II cytoskeletal 73 OS=Rattus norvegicus GN=Krt73 PE=1 SV=1	RAT	3	1.1695	0.742412
127	4.01	4.01	9.953	7.346	7.346	sp|Q7TPA5|SPA11_RAT	Serpin A11 OS=Rattus norvegicus GN=Serpina11 PE=2 SV=2	RAT	3	1.05682	0.833121
128	4.01	4.01	32.47	32.47	23.38	sp|P08650|CO5_RAT	Complement C5 (Fragment) OS=Rattus norvegicus GN=C5 PE=1 SV=2	RAT	3	0.824138	0.857412
129	4	4.01	14.07	7.605	7.605	sp|P18420|PSA1_RAT	Proteasome subunit alpha type-1 OS=Rattus norvegicus GN=Psma1 PE=1 SV=2	RAT	2	1.08643	0.235684
130	4	4	4.901	2.252	1.589	sp|Q62825|EXOC3_RAT	Exocyst complex component 3 OS=Rattus norvegicus GN=Exoc3 PE=1 SV=1	RAT	2	1.6293	0.507963
131	4	4	5.253	1.876	1.876	sp|P85972|VINC_RAT	Vinculin OS=Rattus norvegicus GN=Vcl PE=1 SV=1	RAT	2	0.83946	0.677462
132	4	4	40.14	25.35	25.35	sp|P01805|HVR01_RAT	Ig heavy chain V region IR2 OS=Rattus norvegicus PE=4 SV=1	RAT	8	1.52757	0.686489
133	4	4	5.575	4.181	4.181	sp|P12928|KPYR_RAT	Pyruvate kinase isozymes R/L OS=Rattus norvegicus GN=Pklr PE=2 SV=2	RAT	2	0.990832	0.995432
134	4	4	6.625	6.625	6.625	sp|Q62867|GGH_RAT	Gamma-glutamyl hydrolase OS=Rattus norvegicus GN=Ggh PE=1 SV=1	RAT	2	1.31826	0.539383
135	4	4	7.921	7.921	7.921	sp|P01883|IGHD_RAT	Ig delta chain C region (Fragment) OS=Rattus norvegicus PE=2 SV=1	RAT	2	0.765597	0.6051
136	3.86	3.9	7.11	3.963	2.914	sp|P13596|NCAM1_RAT	Neural cell adhesion molecule 1 OS=Rattus norvegicus GN=Ncam1 PE=1 SV=1	RAT	2	1.1272	0.516198
137	3.75	3.8	10.57	4.574	3.785	sp|P24054|SPRL1_RAT	SPARC-like protein 1 OS=Rattus norvegicus GN=Sparcl1 PE=2 SV=1	RAT	2	1.47231	0.449559
138	3.68	3.7	6.897	5.071	4.057	sp|O35568|FBLN3_RAT	EGF-containing fibulin-like extracellular matrix protein 1 OS=Rattus norvegicus GN=Efemp1 PE=1 SV=1	RAT	2	0.801678	0.698421
139	3.66	3.68	10.05	5.023	5.023	sp|Q4QQV8|CHMP5_RAT	Charged multivesicular body protein 5 OS=Rattus norvegicus GN=Chmp5 PE=2 SV=1	RAT	2	1.15878	0.695724
140	3.6	5.21	10.62	5.312	5.312	sp|Q6IFU8|K1C17_RAT	Keratin, type I cytoskeletal 17 OS=Rattus norvegicus GN=Krt17 PE=2 SV=1	RAT	3	1.67494	0.569065
141	3.59	24.07	95.24	92.52	92.52	sp|P11517|HBB2_RAT	Hemoglobin subunit beta-2 OS=Rattus norvegicus PE=1 SV=2	RAT	43	1.0666	0.717069
142	3.55	3.59	17.96	12.65	12.65	sp|P63102|1433Z_RAT	14-3-3 protein zeta/delta OS=Rattus norvegicus GN=Ywhaz PE=1 SV=1	RAT	2	0.0847227	0.113395
143	3.46	3.52	33.87	29.84	25	sp|P55797|APOC4_RAT	Apolipoprotein C-IV OS=Rattus norvegicus GN=Apoc4 PE=2 SV=2	RAT	5	1.35519	0.511795
144	3.29	3.34	10.93	5.949	2.733	sp|Q99376|TFR1_RAT	Transferrin receptor protein 1 (Fragment) OS=Rattus norvegicus GN=Tfrc PE=2 SV=1	RAT	2	1.24738	0.439669
145	3.07	3.13	6	3.429	2.857	sp|Q07009|CAN2_RAT	Calpain-2 catalytic subunit OS=Rattus norvegicus GN=Capn2 PE=1 SV=3	RAT	3	0.483059	0.359171
146	3.07	3.11	11.22	8.78	8.78	sp|P40112|PSB3_RAT	Proteasome subunit beta type-3 OS=Rattus norvegicus GN=Psmb3 PE=1 SV=1	RAT	2	1.02802	0.945877
147	2.88	2.92	33.67	33.67	27.55	sp|P85411|KTDAP_RAT	Keratinocyte differentiation-associated protein OS=Rattus norvegicus GN=Krtdap PE=2 SV=1	RAT	2	0.928966	0.820088
148	2.85	2.9	6.813	4.749	4.336	sp|P02454|CO1A1_RAT	Collagen alpha-1(I) chain OS=Rattus norvegicus GN=Col1a1 PE=1 SV=5	RAT	6	2.83139	0.532504
149	2.53	2.55	16.09	6.652	4.506	sp|P10354|CMGA_RAT	Chromogranin-A OS=Rattus norvegicus GN=Chga PE=1 SV=1	RAT	2	1.34276	0.577063
150	2.53	2.54	5.543	3.002	3.002	RRRRRsp|Q9ESM0|IP6K1_RAT	REVERSED Inositol hexakisphosphate kinase 1 OS=Rattus norvegicus GN=Ip6k1 PE=2 SV=1	RAT	2	1.67494	0.542606
151	2.48	2.5	3.673	2.347	1.837	sp|P49744|TSP4_RAT	Thrombospondin-4 OS=Rattus norvegicus GN=Thbs4 PE=2 SV=1	RAT	2	0.711214	0.279652
152	2.47	2.5	3.862	2.555	1.307	sp|P0C6C0|SPKAP_RAT	A-kinase anchor protein SPHKAP OS=Rattus norvegicus GN=Sphkap PE=1 SV=1	RAT	2	1.05682	0.840366
153	2.4	2.45	10.44	4.121	4.121	sp|P05065|ALDOA_RAT	Fructose-bisphosphate aldolase A OS=Rattus norvegicus GN=Aldoa PE=1 SV=2	RAT	2	1.09648	0.995345
154	2.31	2.32	15.69	7.843	7.843	sp|P18422|PSA3_RAT	Proteasome subunit alpha type-3 OS=Rattus norvegicus GN=Psma3 PE=1 SV=3	RAT	2	1.19124	0.421153
155	2.17	2.17	16.8	13.93	7.787	sp|P08661|MBL2_RAT	Mannose-binding protein C OS=Rattus norvegicus GN=Mbl2 PE=1 SV=2	RAT	2	1.15878	0.685259
156	2.16	2.19	2.453	0.6663	0.6663	RRRRRsp|Q71LX6|XIRP2_RAT	REVERSED Xin actin-binding repeat-containing protein 2 OS=Rattus norvegicus GN=Xirp2 PE=2 SV=1	RAT	3	0.92045	0.0521521
157	2.15	2.15	5.6	3.8	2.8	sp|P08683|CP2CB_RAT	Cytochrome P450 2C11 OS=Rattus norvegicus GN=Cyp2c11 PE=1 SV=1	RAT	2	0.801678	0.631298
158	2.14	2.15	16.15	10.77	5	sp|P27139|CAH2_RAT	Carbonic anhydrase 2 OS=Rattus norvegicus GN=Ca2 PE=1 SV=2	RAT	2	1.03753	0.521782
159	2.12	2.13	3.158	3.158	3.158	sp|P25115|DRD5_RAT	D(1B) dopamine receptor OS=Rattus norvegicus GN=Drd5 PE=2 SV=1	RAT	2	0.251189	0.17731
160	2.1	2.11	4.286	2.698	2.698	sp|Q9ESP7|ATS4_RAT	A disintegrin and metalloproteinase with thrombospondin motifs 4 (Fragment) OS=Rattus norvegicus GN=Adamts4 PE=2 SV=2	RAT	2	1.02802	0.94291
164	2.01	4.01	3.646	0.418	0.209	sp|Q9JJ79|DYHC2_RAT	Cytoplasmic dynein 2 heavy chain 1 OS=Rattus norvegicus GN=Dync2h1 PE=1 SV=1	RAT	2	1.04713	0.593187
172	2	4.27	8.178	3.717	2.788	sp|Q4KLY0|CEP63_RAT	Centrosomal protein of 63 kDa OS=Rattus norvegicus GN=Cep63 PE=2 SV=1	RAT	3	0.0416869	0.115637
173	2	4.15	9.92	4.8	4.8	sp|Q6IMF3|K2C1_RAT	Keratin, type II cytoskeletal 1 OS=Rattus norvegicus GN=Krt1 PE=2 SV=1	RAT	3	0.636796	0.462735
174	2	4	4.357	2.837	2.026	sp|Q4V8B3|MED24_RAT	Mediator of RNA polymerase II transcription subunit 24 OS=Rattus norvegicus GN=Med24 PE=2 SV=1	RAT	2	3.87258	0.178595
175	2	4	2.36	0.9833	0.9833	sp|Q9R1T9|KCNH4_RAT	Potassium voltage-gated channel subfamily H member 4 OS=Rattus norvegicus GN=Kcnh4 PE=2 SV=1	RAT	2	0.928966	0.81614
177	2	2.77	7.039	1.942	1.335	sp|Q02356|AMPD2_RAT	AMP deaminase 2 OS=Rattus norvegicus GN=Ampd2 PE=2 SV=2	RAT	2	1.39316	0.544899
196	2	2	12.17	8.115	8.115	sp|Q6P7P5|BZW1_RAT	Basic leucine zipper and W2 domain-containing protein 1 OS=Rattus norvegicus GN=Bzw1 PE=2 SV=1	RAT	2	1.05682	0.897428
197	2	2	4.113	2.742	2.437	sp|P47820|ACE_RAT	Angiotensin-converting enzyme OS=Rattus norvegicus GN=Ace PE=2 SV=1	RAT	2	0.794328	0.677931
200	2	2	4.617	1.679	1.679	sp|O88761|PSMD1_RAT	26S proteasome non-ATPase regulatory subunit 1 OS=Rattus norvegicus GN=Psmd1 PE=2 SV=1	RAT	6	0.887156	0.593026
205	2	2	3.411	1.165	1.165	sp|Q62600|NOS3_RAT	Nitric oxide synthase, endothelial OS=Rattus norvegicus GN=Nos3 PE=1 SV=4	RAT	2	1.03753	0.902347
209	2	2	33.03	29.36	29.36	sp|P01681|KVX01_RAT	Ig kappa chain V region S211 OS=Rattus norvegicus PE=1 SV=1	RAT	3	0.862979	0.658739
225	2	2	20.92	15.69	15.69	sp|P08025|IGF1_RAT	Insulin-like growth factor I OS=Rattus norvegicus GN=Igf1 PE=1 SV=3	RAT	2	1.28233	0.631571
234	2	2	7.375	5.31	5.31	sp|P00787|CATB_RAT	Cathepsin B OS=Rattus norvegicus GN=Ctsb PE=1 SV=2	RAT	2	0.862979	0.778418
262	1.68	3.85	7.396	3.55	2.761	sp|P27008|PARP1_RAT	Poly [ADP-ribose] polymerase 1 OS=Rattus norvegicus GN=Parp1 PE=1 SV=4	RAT	2	1.97697	0.318971
264	1.59	3.7	5.048	3.001	2.456	RRRRRsp|P82995|HS90A_RAT	REVERSED Heat shock protein HSP 90-alpha OS=Rattus norvegicus GN=Hsp90aa1 PE=1 SV=3	RAT	2	0.903649	0.847702
275	1.27	1.59	3.217	1.051	1.051	sp|O88280|SLIT3_RAT	Slit homolog 3 protein OS=Rattus norvegicus GN=Slit3 PE=2 SV=1	RAT	2	0.331131	0.435399
276	1.23	3.36	5.809	5.809	5.809	sp|P34064|PSA5_RAT	Proteasome subunit alpha type-5 OS=Rattus norvegicus GN=Psma5 PE=2 SV=1	RAT	2	0.912011	0.843272
278	1.17	1.39	7.152	2.159	2.159	sp|Q9QY44|ABCD2_RAT	ATP-binding cassette sub-family D member 2 OS=Rattus norvegicus GN=Abcd2 PE=2 SV=1	RAT	2	1.03753	0.925465
279	1.14	1.59	2.828	2.121	1.728	sp|P04157|PTPRC_RAT	Receptor-type tyrosine-protein phosphatase C OS=Rattus norvegicus GN=Ptprc PE=2 SV=2	RAT	2	0.847227	0.713451
282	1.01	1.57	4.121	4.121	4.121	sp|P00884|ALDOB_RAT	Fructose-bisphosphate aldolase B OS=Rattus norvegicus GN=Aldob PE=1 SV=2	RAT	2	0.809096	0.695487
295	0.48	0.49	2.894	1.286	1.286	sp|P54275|MSH2_RAT	DNA mismatch repair protein Msh2 OS=Rattus norvegicus GN=Msh2 PE=2 SV=1	RAT	2	1.8197	0.366157
296	0.41	1.13	5.357	2.455	1.563	sp|Q62862|MP2K5_RAT	Dual specificity mitogen-activated protein kinase kinase 5 OS=Rattus norvegicus GN=Map2k5 PE=1 SV=1	RAT	2	0.862979	0.863032
302	0.25	2.31	1.916	0.5168	0.323	sp|P38650|DYHC1_RAT	Cytoplasmic dynein 1 heavy chain 1 OS=Rattus norvegicus GN=Dync1h1 PE=1 SV=1	RAT	2	0.636796	0.370169
303	0.25	0.27	6.867	2.007	0.7924	sp|P21263|NEST_RAT	Nestin OS=Rattus norvegicus GN=Nes PE=1 SV=2	RAT	2	1.48594	0.488621
340	0.06	0.06	5.205	1.781	1.233	sp|Q9WVI4|GCYA2_RAT	Guanylate cyclase soluble subunit alpha-2 OS=Rattus norvegicus GN=Gucy1a2 PE=2 SV=2	RAT	1	0.903649	0.918062
